# Supplementary material for: Gene and MicroRNA Transcriptome Analysis of Parkinson's Related LRRK2 Mouse Models
Source: PLoS One. 2014 Jan 10;9(1):e85510. doi: 10.1371/journal.pone.0085510 (PMC3888428; doi:10.1371/journal.pone.0085510)
Supplement: Table S2 — Fold changes, p-values, accession numbers and oligo sequences of validated genes. (XLS) [file pone.0085510.s007.xls]

## Sheet: Feuil1
Table S2. Fold changes, p-values, accession numbers and oligo sequences of validated genes.
Gene	Fold Change	p value-star	star	NCBI Reference Sequence		oligos
LRRK2	0.2	0.0023	**	NM_025730		forward	ACCATTCAGAAACTCATCGAGAC
						reverse	TGTTTTCTTGTCCCACACCTC
Atp2b4	0.59	0.032	*	NM_213616		forward	GAAACAAGCCTCTGATCTCCC
						reverse	TCCCACTGTCAATGTCGAAC
Adra2	0.55	0.036	*	NM_007417		forward	CTCCCCAAAACCTCTTCCTG
						reverse	GTACCAGTAACCCATAACCTCG
Syt2	2.68	0.032	*	NM_009307		forward	TTCAACGAGTCCTTCAGCTTC
						reverse	CCCAGTTTGTCGTAGTCTAGC
Eif2b2	0.77	0.0031	**	NM_145445		forward	TCTGCCAGGGACATGAAATG
						reverse	AGGATAGTCTTCGTGCCAATG
hjurp	3.6	0.1	***	NM_198652		forward	GGAAGACAAGGAATACACTCAGG
						reverse	CTCTAAGCTCGTATCCGCAC
Opalin	2.16	0.0054	**	NM_153520		NA
Tipin	1.35	0.0233	*	NM_025372		NA
Gpr37	1.49	0.0487	*	NM_010338		NA
Mrps6	0.8	0.04	*	NM_080456		NA
Rasgef1b	1.85	0.0566	#	NM_145839		NA
Nexn	2.21	0.063	#	NM_199465		NA
Normalisation
GAPDH						forward	CTTTGTCAAGCTCATTTCCTGG
						reverse	TCTTGCTCAGTGTCCTTGC
RPL32						forward	TTAAGCGAAACTGGCGGAAAC
						reverse	TTGTTGCTCCCATAACCGATG
Note: # is a tendency, close to significant changes.
NA = Not available since purchased pre-designed oligonucleotides
