# Supplementary material for: Gene and MicroRNA Transcriptome Analysis of Parkinson's Related LRRK2 Mouse Models
Source: PLoS One. 2014 Jan 10;9(1):e85510. doi: 10.1371/journal.pone.0085510 (PMC3888428; doi:10.1371/journal.pone.0085510)
Supplement: Table S3 — Abundance of mRNAs and miRNA according to FDR values. (XLS) [file pone.0085510.s008.xls]

## Sheet: Feuil1
Table S3. Genes and microRNAs changes in function of FDR applied
Genes
	False Discovery Rate
	0.05	0.1	0.2	0.3	0.4	0.5	0.9
hLRRK2-WT vs. non-Tg	1	2	2	2	3	3	3
hLRRK2_R1441G vs. non-Tg	0	0	0	0	0	5	29
hLRRK2-WT vs. hLRRK2-R1441G	1	1	1	1	1	1	5
microRNAs
	False Discovery Rate
	0.05	0.1	0.2	0.3	0.4	0.5	0.9
hLRRK2-WT vs. non-Tg	1	7	62	101	163	216	528
hLRRK2_R1441G vs. non-Tg	0	2	4	7	16	28	86
hLRRK2-WT vs. hLRRK2-R1441G	0	1	1	1	4	24	497
