# Supplementary material for: Gene and MicroRNA Transcriptome Analysis of Parkinson's Related LRRK2 Mouse Models
Source: PLoS One. 2014 Jan 10;9(1):e85510. doi: 10.1371/journal.pone.0085510 (PMC3888428; doi:10.1371/journal.pone.0085510)
Supplement: Table S4 — Total miRNA changes in LRRK2 mouse models. (XLS) [file pone.0085510.s009.xls]

## Sheet: WT vs. KO (4mo)
Table S4 List of significantly affected microRNAs in adult LRRK2 mouse models
Probe Set ID	p-value	q value	Ratio (KO vs. WT)	Fold-Change (KO vs. WT)
mmu-miR-671-5p	8.47701e-05	0.0258798	0.663533	-1.50708
mmu-miR-376c-star	5.32334e-05	0.0258798	1.6259	1.6259
mmu-miR-146a	0.000797809	0.090081	1.49545	1.49545
mmu-miR-27b	0.00103272	0.090081	1.24388	1.24388
mmu-miR-30a-star	0.000562844	0.090081	1.35843	1.35843
mmu-miR-295-star	0.000958534	0.090081	1.69759	1.69759
mmu-miR-669a	0.000610239	0.090081	2.9726	2.9726
mmu-miR-874	0.00134983	0.103024	0.658946	-1.51757
mmu-miR-25	0.00207355	0.13561	1.38301	1.38301
mmu-miR-490	0.00222098	0.13561	0.613621	-1.62967
mmu-miR-15a	0.00260085	0.141716	1.31784	1.31784
mmu-miR-16	0.00344893	0.141716	1.12031	1.12031
mmu-miR-1193	0.00402658	0.141716	0.690478	-1.44827
mmu-miR-122	0.00417776	0.141716	1.78471	1.78471
mmu-miR-214	0.0033597	0.141716	0.507636	-1.96992
mmu-miR-743b-3p	0.00409062	0.141716	1.37388	1.37388
mmu-miR-26b	0.00362413	0.141716	1.45215	1.45215
mmu-miR-871	0.00386015	0.141716	0.694459	-1.43997
mmu-let-7f	0.00472684	0.150529	1.47929	1.47929
mmu-miR-341	0.00493063	0.150529	0.690606	-1.448
mmu-miR-299-star	0.00585297	0.162443	1.564	1.564
mmu-miR-546	0.00570983	0.162443	1.44706	1.44706
mmu-miR-680	0.00695447	0.181698	1.38155	1.38155
mmu-miR-125a-3p	0.0071419	0.181698	0.780823	-1.2807

## Sheet: hLRRK2-WT vs. non-Tg
Probe Set ID	p-value	q value	Ratio (hLRRK2-WT vs. non-Tg)	Fold-Change (hLRRK2-WT vs. non-Tg)
mmu-miR-27b	5.96512e-05	0.0280361	1.33547	1.33547
mmu-miR-214	0.00031918	0.0379127	0.411849	-2.42807
mmu-miR-125b-5p	0.00030811	0.0379127	1.12627	1.12627
mmu-miR-192	0.000353252	0.0379127	1.4346	1.4346
mmu-miR-762	0.000403327	0.0379127	0.215839	-4.63309
mmu-miR-25	0.000670216	0.0483595	1.44674	1.44674
mmu-miR-154-star	0.000720248	0.0483595	1.70055	1.70055
mmu-miR-1905	0.00128764	0.0756488	0.611414	-1.63555
mmu-miR-541	0.00163343	0.0774894	0.805686	-1.24118
mmu-miR-26a	0.00164871	0.0774894	1.08411	1.08411
mmu-let-7e	0.00238868	0.0824001	0.909398	-1.09963
mmu-miR-103	0.00243143	0.0824001	0.914187	-1.09387
mmu-miR-425-star	0.00237565	0.0824001	0.761028	-1.31401
mmu-miR-2133	0.00245447	0.0824001	0.280071	-3.57052
mmu-miR-7a-star	0.00266799	0.083597	1.66965	1.66965
mmu-miR-22	0.00391452	0.109224	1.12066	1.12066
mmu-miR-29c-star	0.00395066	0.109224	1.62366	1.62366
mmu-miR-30b	0.00619953	0.114567	1.3452	1.3452
mmu-miR-100	0.00677292	0.114567	1.19055	1.19055
mmu-miR-22-star	0.006308	0.114567	1.59067	1.59067
mmu-miR-665	0.00765405	0.114567	0.698249	-1.43215
mmu-miR-148b	0.00780032	0.114567	1.78657	1.78657
mmu-miR-592	0.00440683	0.114567	1.76368	1.76368
mmu-miR-30c	0.00593683	0.114567	1.1983	1.1983
mmu-miR-99a	0.00539662	0.114567	1.11451	1.11451
mmu-miR-485	0.00662339	0.114567	0.782541	-1.27789
mmu-miR-383	0.0071218	0.114567	0.84012	-1.19031
mmu-miR-23a	0.00653301	0.114567	1.13637	1.13637
mmu-miR-194	0.00737953	0.114567	1.12497	1.12497
mmu-miR-203	0.00690426	0.114567	2.1116	2.1116
mmu-miR-3472	0.00694382	0.114567	0.281977	-3.54639
mmu-miR-2135	0.00498573	0.114567	0.47212	-2.1181
mmu-miR-714	0.00804766	0.114618	0.286772	-3.48709
mmu-miR-19a-star	0.00879239	0.11479	0.749146	-1.33485
mmu-miR-328	0.00840252	0.11479	0.839248	-1.19154
mmu-miR-3473	0.00874114	0.11479	0.306545	-3.26217
mmu-miR-582-3p	0.00957501	0.121629	1.80295	1.80295
mmu-miR-146a	0.0115305	0.128504	1.32647	1.32647
mmu-miR-122	0.0151707	0.128504	0.6218	-1.60823
mmu-miR-15a	0.0121223	0.128504	1.36532	1.36532
mmu-miR-126-3p	0.0118891	0.128504	1.24005	1.24005
mmu-miR-30e-star	0.0155845	0.128504	1.58072	1.58072
mmu-miR-338-3p	0.0133303	0.128504	1.75877	1.75877
mmu-miR-872-star	0.0129856	0.128504	1.24783	1.24783
mmu-miR-433	0.0141409	0.128504	0.743698	-1.34463
mmu-miR-29b-star	0.0142186	0.128504	2.08165	2.08165
mmu-miR-1187	0.0132435	0.128504	0.659753	-1.51572
mmu-miR-701	0.0154125	0.128504	1.29643	1.29643
mmu-miR-423-3p	0.0144	0.128504	0.801161	-1.24819
mmu-miR-674	0.0130148	0.128504	0.811586	-1.23216
mmu-miR-468	0.0124469	0.128504	0.595475	-1.67933
mmu-miR-2141	0.0154358	0.128504	0.422772	-2.36534
mmu-miR-2137	0.0124169	0.128504	0.371367	-2.69276
mmu-miR-1839-3p	0.0106347	0.128504	1.36863	1.36863
mmu-miR-2145	0.015431	0.128504	0.739176	-1.35286
mmu-miR-2132	0.0135577	0.128504	0.4367	-2.2899
mmu-miR-1983	0.0116378	0.128504	1.6762	1.6762
mmu-miR-1950	0.0159067	0.128899	1.27219	1.27219
mmu-miR-30a-star	0.0167448	0.129017	1.21447	1.21447
mmu-miR-877	0.0164252	0.129017	0.74605	-1.34039
mmu-miR-127	0.0165072	0.129017	0.900019	-1.11109
mmu-miR-871	0.0171153	0.129745	1.33596	1.33596

## Sheet: hLRRK2-R1441G vs. non-Tg
Probe Set ID	p-value	q value	Ratio (hLRRK2-R1441G vs, non-Tg)	Fold-Change (hLRRK2-R1441G vs, non-Tg)
mmu-miR-122	0.000169604	0.0593614	0.436014	-2.2935
mmu-miR-22	9.60891e-05	0.0593614	1.18599	1.18599
mmu-miR-1192	0.00110583	0.19352	1.49229	1.49229
mmu-miR-2141	0.00105233	0.19352	0.273675	-3.65397
mmu-miR-762	0.00170764	0.199225	0.270693	-3.69422
mmu-miR-2133	0.00155383	0.199225	0.258012	-3.87579

## Sheet: hLRRK2-R1441G vs. hLRRK2-WT
Probe Set ID	p-value	q value	Ratio (hLRRK2-R1441G vs. hLRRK2-WT)	Fold-Change (hLRRK2-R1441G vs. hLRRK2-WT)
mmu-miR-103	0.000101618	0.0597006	1.13382	1.13382
