# Supplementary material for: Gene and MicroRNA Transcriptome Analysis of Parkinson's Related LRRK2 Mouse Models
Source: PLoS One. 2014 Jan 10;9(1):e85510. doi: 10.1371/journal.pone.0085510 (PMC3888428; doi:10.1371/journal.pone.0085510)
Supplement: Table S5 — Pathway analysis of LRRK2 mice. (XLS) [file pone.0085510.s010.xls]

## Sheet: Functions (Partek)
Table S5. Functions, pathways and GO terms of genes and microRNAs changed in LRRK2 mouse models
© 2000-2013 Ingenuity Systems, Inc. All rights reserved.
all genes
Category	Functions Annotation	p-Value	# Molecules	Molecules
Neurological Disease	disorder of basal ganglia	3.09e-05	55	ACOT11,ADRA2A,ATP6V1A,BANP,BCAS1,BCL6,CA2,CAPZB,CASP9,CFLAR,COPE,CSE1L,CTNNB1,CTSS,DIO2,FDFT1,GABRA3,GAS5,GJA1,GNAT2,HDAC5,HMGB2,HSP90AA1,HSPA1A/HSPA1B,HSPA5,HSPA8,HSPB1,HTR3A,LRRK2,MAP1B,MAP2,MRPL9,NGF,NME1,PDCL,PDE4A,PFKM,PTGS2,RANBP1,RNASEH2A,RNF114,ROGDI,RRS1,SCG2,SEMA5A,SERPINA3,SGTA,SH3BP4,SST,SYN2,TPM3,TUBB2A,TUBG1,UCHL1,UNC13C
Cellular Assembly and Organization	organization of cytoplasm	3.32e-05	81	ACP2,ACTG1,ACTR2,ACVRL1,ADRA2A,ANP32A,ARHGEF18,ATG7,ATL3,ATXN10,BCL6,CAPN10,CAPZB,CDKN1A,CEP120,CRKL,CRMP1,Cstad,CTBP1,CTNNB1,CTSS,CYTH2,DLL4,DPYSL2,EPHA5,ERBB2,FEZ1,FGD3,FGF10,FLT4,GDA,GJA1,HAUS4,HEXB,HMGB1,HMGB2,HSP90AA1,HSPB1,KIAA1598,KLC1,MAEA,MAP1B,MAP2,MAP6,MAP6D1,MATN2,MYO1F,NGF,NME1,NTS,OPA1,PEX5,Pfn2,PHGDH,PIP5K1B,PLS3,PRICKLE2,RAB23,RAB8A,RALBP1,RANBP1,RAP2A,RAPSN,RPS6KA1,SEC23IP,SLC17A…
Cellular Function and Maintenance	organization of cytoplasm	3.32e-05	81	ACP2,ACTG1,ACTR2,ACVRL1,ADRA2A,ANP32A,ARHGEF18,ATG7,ATL3,ATXN10,BCL6,CAPN10,CAPZB,CDKN1A,CEP120,CRKL,CRMP1,Cstad,CTBP1,CTNNB1,CTSS,CYTH2,DLL4,DPYSL2,EPHA5,ERBB2,FEZ1,FGD3,FGF10,FLT4,GDA,GJA1,HAUS4,HEXB,HMGB1,HMGB2,HSP90AA1,HSPB1,KIAA1598,KLC1,MAEA,MAP1B,MAP2,MAP6,MAP6D1,MATN2,MYO1F,NGF,NME1,NTS,OPA1,PEX5,Pfn2,PHGDH,PIP5K1B,PLS3,PRICKLE2,RAB23,RAB8A,RALBP1,RANBP1,RAP2A,RAPSN,RPS6KA1,SEC23IP,SLC17A…
Cell Morphology	patterning of dendrites	3.58e-05	3	CRMP1,DPYSL2,GDA
Connective Tissue Disorders	autosomal recessive osteopetrosis	3.79e-05	4	CA2,CLCN7,OSTM1,TNFRSF11A
Developmental Disorder	autosomal recessive osteopetrosis	3.79e-05	4	CA2,CLCN7,OSTM1,TNFRSF11A
Hereditary Disorder	autosomal recessive osteopetrosis	3.79e-05	4	CA2,CLCN7,OSTM1,TNFRSF11A
Skeletal and Muscular Disorders	autosomal recessive osteopetrosis	3.79e-05	4	CA2,CLCN7,OSTM1,TNFRSF11A
Cancer	colon cancer	6.28e-05	41	ACOT7,ACVR2A,ADRA2A,AOC3,BCAS1,C15orf48,CA2,CACYBP,CCT4,CDKN1A,CNRIP1,CTNNB1,GJA1,GNA11,GPR4,HGS,HMGB2,HSPA8,IDH1,KPNA2,MCAM,NTS,NUFIP1,PEX5,PGAM1,PPP2R1A,PPP2R1B,PROX1,PTGS2,RAD54B,RNASEH2A,SDK1,SERPINA3,SET,SLC2A3,TUBB2A,TUBG1,USP53,VPS28,ZMYND19,ZWINT
Gastrointestinal Disease	colon cancer	6.28e-05	41	ACOT7,ACVR2A,ADRA2A,AOC3,BCAS1,C15orf48,CA2,CACYBP,CCT4,CDKN1A,CNRIP1,CTNNB1,GJA1,GNA11,GPR4,HGS,HMGB2,HSPA8,IDH1,KPNA2,MCAM,NTS,NUFIP1,PEX5,PGAM1,PPP2R1A,PPP2R1B,PROX1,PTGS2,RAD54B,RNASEH2A,SDK1,SERPINA3,SET,SLC2A3,TUBB2A,TUBG1,USP53,VPS28,ZMYND19,ZWINT
Cellular Assembly and Organization	reorganization of focal adhesions	0.000139	3	ACVRL1,ERBB2,HSPB1
Cellular Function and Maintenance	reorganization of focal adhesions	0.000139	3	ACVRL1,ERBB2,HSPB1
Cell Morphology	reorganization of focal adhesions	0.000139	3	ACVRL1,ERBB2,HSPB1
Cell-To-Cell Signaling and Interaction	reorganization of focal adhesions	0.000139	3	ACVRL1,ERBB2,HSPB1
Tissue Development	reorganization of focal adhesions	0.000139	3	ACVRL1,ERBB2,HSPB1
Neurological Disease	Movement Disorders	0.000336	65	ACOT11,ADRA2A,ATP1A3,ATP6V1A,BANP,BCAS1,BCL6,CA2,CA9,CAPZB,CASP9,CFLAR,COPE,CSE1L,CTNNB1,CTSS,DIO2,E2F6,ETHE1,FDFT1,GABRA3,GAS5,GJA1,GNAT2,HDAC5,HEXB,HMGB2,HSP90AA1,HSPA1A/HSPA1B,HSPA5,HSPA8,HSPB1,HTR3A,LRRK2,MAP1B,MAP2,MRPL9,NAPB,NGF,NME1,PDCL,PDE4A,PFKM,PTGS2,PURA,RANBP1,RNF114,RRS1,SCG2,SEMA5A,SERPINA3,SGTA,SH3BP4,SPAST,SST,SYN2,TAF1,TPM3,TRPC3,TTL,TUBB2A,TUBG1,UCHL1,UNC13C,VLDLR
Cellular Function and Maintenance	flux of H+	0.00034	3	NTS,SLC16A1,UCP2
Molecular Transport	flux of H+	0.00034	3	NTS,SLC16A1,UCP2
Cancer	infection of tumor cell lines	0.000345	38	ABTB1,ACTR2,AMPH,ATG7,C6orf1,CA2,CCNT1,CCT2,CLTB,COPA,CRMP1,CTBP1,DDX50,ERC1,ETHE1,G3BP1,HGS,HMGB1,IDH1,KCNK9,MECOM,MED28,MED8,NBEAL2,PDIA6,PIGY,PLOD3,PURA,RAB8A,RANBP1,SPAST,STAU1,SYVN1,TECR,TFDP2,TIPIN,UBE2Z,WDR46
Infectious Disease	infection of tumor cell lines	0.000345	38	ABTB1,ACTR2,AMPH,ATG7,C6orf1,CA2,CCNT1,CCT2,CLTB,COPA,CRMP1,CTBP1,DDX50,ERC1,ETHE1,G3BP1,HGS,HMGB1,IDH1,KCNK9,MECOM,MED28,MED8,NBEAL2,PDIA6,PIGY,PLOD3,PURA,RAB8A,RANBP1,SPAST,STAU1,SYVN1,TECR,TFDP2,TIPIN,UBE2Z,WDR46
Cellular Assembly and Organization	organization of cytoskeleton	0.000402	71	ACTG1,ACTR2,ACVRL1,ADRA2A,ANP32A,ARHGEF18,ATG7,ATXN10,BCL6,CAPN10,CAPZB,CDKN1A,CEP120,CRKL,CRMP1,CTNNB1,CTSS,CYTH2,DLL4,DPYSL2,EPHA5,ERBB2,FEZ1,FGD3,FGF10,FLT4,GDA,GJA1,HMGB1,HMGB2,HSP90AA1,HSPB1,KIAA1598,KLC1,MAEA,MAP1B,MAP2,MAP6,MAP6D1,MATN2,MYO1F,NGF,NME1,NTS,OPA1,Pfn2,PHGDH,PIP5K1B,PLS3,PRICKLE2,RAB23,RAB8A,RALBP1,RANBP1,RAP2A,RAPSN,RPS6KA1,SLC17A5,SLC3A2,SPAST,SSH2,STMN2,STMN3,SULF1,TPM3,TRP…
Cellular Function and Maintenance	organization of cytoskeleton	0.000402	71	ACTG1,ACTR2,ACVRL1,ADRA2A,ANP32A,ARHGEF18,ATG7,ATXN10,BCL6,CAPN10,CAPZB,CDKN1A,CEP120,CRKL,CRMP1,CTNNB1,CTSS,CYTH2,DLL4,DPYSL2,EPHA5,ERBB2,FEZ1,FGD3,FGF10,FLT4,GDA,GJA1,HMGB1,HMGB2,HSP90AA1,HSPB1,KIAA1598,KLC1,MAEA,MAP1B,MAP2,MAP6,MAP6D1,MATN2,MYO1F,NGF,NME1,NTS,OPA1,Pfn2,PHGDH,PIP5K1B,PLS3,PRICKLE2,RAB23,RAB8A,RALBP1,RANBP1,RAP2A,RAPSN,RPS6KA1,SLC17A5,SLC3A2,SPAST,SSH2,STMN2,STMN3,SULF1,TPM3,TRP…
Infectious Disease	infection of cells	0.000502	54	ABTB1,ACTR2,AMPH,APOBEC3B,ATG7,C6orf1,CA2,CCNT1,CCT2,CLTB,COPA,CRMP1,CTBP1,CTSS,DDX50,ERC1,ETHE1,FAM172A,FBLIM1,G3BP1,HGS,HMGB1,HSPA5,IDH1,KCNK9,LMAN2,MECOM,MED28,MED8,MYO1F,NBEAL2,NUDT11,NUP50,PDIA6,PFKM,PIGY,PLOD3,PSMD12,PURA,RAB8A,RANBP1,RPL10A,SPAST,SRSF6,STAU1,SYVN1,TECR,TFDP2,TIPIN,TMEM127,TRAFD1,TRIM7,UBE2Z,WDR46
Cellular Assembly and Organization	disassembly of microtubules	0.000544	7	CRMP1,DPYSL2,MAP1B,MAP6D1,SPAST,STMN2,STMN3
Cellular Function and Maintenance	disassembly of microtubules	0.000544	7	CRMP1,DPYSL2,MAP1B,MAP6D1,SPAST,STMN2,STMN3
Cellular Compromise	disassembly of microtubules	0.000544	7	CRMP1,DPYSL2,MAP1B,MAP6D1,SPAST,STMN2,STMN3
Cellular Assembly and Organization	neuritogenesis	0.00062	32	ATG7,ATXN10,CAPZB,CDKN1A,CRMP1,CYTH2,DPYSL2,ERBB2,FEZ1,GDA,GJA1,HMGB1,HMGB2,KIAA1598,MAP1B,MAP2,MATN2,NGF,OPA1,Pfn2,PHGDH,PRICKLE2,RAP2A,RAPSN,RPS6KA1,STMN3,SULF1,TRPV4,TTL,UCHL1,VLDLR,YWHAH
Cellular Function and Maintenance	neuritogenesis	0.00062	32	ATG7,ATXN10,CAPZB,CDKN1A,CRMP1,CYTH2,DPYSL2,ERBB2,FEZ1,GDA,GJA1,HMGB1,HMGB2,KIAA1598,MAP1B,MAP2,MATN2,NGF,OPA1,Pfn2,PHGDH,PRICKLE2,RAP2A,RAPSN,RPS6KA1,STMN3,SULF1,TRPV4,TTL,UCHL1,VLDLR,YWHAH
Cell Morphology	neuritogenesis	0.00062	32	ATG7,ATXN10,CAPZB,CDKN1A,CRMP1,CYTH2,DPYSL2,ERBB2,FEZ1,GDA,GJA1,HMGB1,HMGB2,KIAA1598,MAP1B,MAP2,MATN2,NGF,OPA1,Pfn2,PHGDH,PRICKLE2,RAP2A,RAPSN,RPS6KA1,STMN3,SULF1,TRPV4,TTL,UCHL1,VLDLR,YWHAH
Tissue Development	neuritogenesis	0.00062	32	ATG7,ATXN10,CAPZB,CDKN1A,CRMP1,CYTH2,DPYSL2,ERBB2,FEZ1,GDA,GJA1,HMGB1,HMGB2,KIAA1598,MAP1B,MAP2,MATN2,NGF,OPA1,Pfn2,PHGDH,PRICKLE2,RAP2A,RAPSN,RPS6KA1,STMN3,SULF1,TRPV4,TTL,UCHL1,VLDLR,YWHAH
Cellular Development	neuritogenesis	0.00062	32	ATG7,ATXN10,CAPZB,CDKN1A,CRMP1,CYTH2,DPYSL2,ERBB2,FEZ1,GDA,GJA1,HMGB1,HMGB2,KIAA1598,MAP1B,MAP2,MATN2,NGF,OPA1,Pfn2,PHGDH,PRICKLE2,RAP2A,RAPSN,RPS6KA1,STMN3,SULF1,TRPV4,TTL,UCHL1,VLDLR,YWHAH
Nervous System Development and Function	neuritogenesis	0.00062	32	ATG7,ATXN10,CAPZB,CDKN1A,CRMP1,CYTH2,DPYSL2,ERBB2,FEZ1,GDA,GJA1,HMGB1,HMGB2,KIAA1598,MAP1B,MAP2,MATN2,NGF,OPA1,Pfn2,PHGDH,PRICKLE2,RAP2A,RAPSN,RPS6KA1,STMN3,SULF1,TRPV4,TTL,UCHL1,VLDLR,YWHAH
Cellular Compromise	disorganization of cytoskeleton	0.000661	4	CMIP,ERBB2,KLC1,SDK1
Tissue Development	abnormal morphology of disorganized inner nuclear layer	0.000664	3	MAP1B,SIRT1,VLDLR
Embryonic Development	abnormal morphology of disorganized inner nuclear layer	0.000664	3	MAP1B,SIRT1,VLDLR
Organ Development	abnormal morphology of disorganized inner nuclear layer	0.000664	3	MAP1B,SIRT1,VLDLR
Organ Morphology	abnormal morphology of disorganized inner nuclear layer	0.000664	3	MAP1B,SIRT1,VLDLR
Organismal Development	abnormal morphology of disorganized inner nuclear layer	0.000664	3	MAP1B,SIRT1,VLDLR
Visual System Development and Function	abnormal morphology of disorganized inner nuclear layer	0.000664	3	MAP1B,SIRT1,VLDLR
Post-Translational Modification	folding of protein	0.000713	9	CCT4,HSP90AA1,HSPA1A/HSPA1B,HSPA5,HSPA8,HSPB1,HSPBP1,PDCL,PDIA6
Protein Folding	folding of protein	0.000713	9	CCT4,HSP90AA1,HSPA1A/HSPA1B,HSPA5,HSPA8,HSPB1,HSPBP1,PDCL,PDIA6
Renal and Urological System Development and Function	quantity of kidney cell lines	0.000902	4	BCL6,CTNNB1,ENO1,PTGS2
Tissue Morphology	quantity of kidney cell lines	0.000902	4	BCL6,CTNNB1,ENO1,PTGS2
Post-Translational Modification	refolding of protein	0.000902	4	HSP90AA1,HSPA1A/HSPA1B,HSPA8,PDCL
Protein Folding	refolding of protein	0.000902	4	HSP90AA1,HSPA1A/HSPA1B,HSPA8,PDCL
Tissue Development	abnormal morphology of vertebral column	0.000971	5	ACP2,GDF11,MEOX1,RC3H1,SULF1
Nervous System Development and Function	abnormal morphology of vertebral column	0.000971	5	ACP2,GDF11,MEOX1,RC3H1,SULF1
Embryonic Development	abnormal morphology of vertebral column	0.000971	5	ACP2,GDF11,MEOX1,RC3H1,SULF1
Organ Development	abnormal morphology of vertebral column	0.000971	5	ACP2,GDF11,MEOX1,RC3H1,SULF1
Organ Morphology	abnormal morphology of vertebral column	0.000971	5	ACP2,GDF11,MEOX1,RC3H1,SULF1
Organismal Development	abnormal morphology of vertebral column	0.000971	5	ACP2,GDF11,MEOX1,RC3H1,SULF1
Connective Tissue Development and Function	abnormal morphology of vertebral column	0.000971	5	ACP2,GDF11,MEOX1,RC3H1,SULF1
Skeletal and Muscular System Development and Function	abnormal morphology of vertebral column	0.000971	5	ACP2,GDF11,MEOX1,RC3H1,SULF1
Neurological Disease	Parkinson's disease	0.00101	18	ADRA2A,BCAS1,CAPZB,COPE,CSE1L,GABRA3,HSPB1,HTR3A,LRRK2,MAP1B,PDE4A,PTGS2,RNF114,SEMA5A,SERPINA3,SYN2,UCHL1,UNC13C
Skeletal and Muscular Disorders	Parkinson's disease	0.00101	18	ADRA2A,BCAS1,CAPZB,COPE,CSE1L,GABRA3,HSPB1,HTR3A,LRRK2,MAP1B,PDE4A,PTGS2,RNF114,SEMA5A,SERPINA3,SYN2,UCHL1,UNC13C
Developmental Disorder	cap disease	0.00109	2	TPM2,TPM3
Hereditary Disorder	cap disease	0.00109	2	TPM2,TPM3
Skeletal and Muscular Disorders	cap disease	0.00109	2	TPM2,TPM3
Tissue Development	formation of edematous tissue	0.00109	2	FLT4,HMGB1
Tissue Morphology	quantity of cobblestone area-forming cells	0.00109	2	CDKN1A,GJA1
Hematological System Development and Function	quantity of cobblestone area-forming cells	0.00109	2	CDKN1A,GJA1
Hematopoiesis	quantity of cobblestone area-forming cells	0.00109	2	CDKN1A,GJA1
Neurological Disease	thermal hyperalgesia of hindpaw	0.00109	2	NGF,PTGS2
Organismal Injury and Abnormalities	thermal hyperalgesia of hindpaw	0.00109	2	NGF,PTGS2
Tissue Development	vascularization of mammary gland	0.00109	2	ERBB2,PTGS2
Embryonic Development	vascularization of mammary gland	0.00109	2	ERBB2,PTGS2
Organ Development	vascularization of mammary gland	0.00109	2	ERBB2,PTGS2
Organismal Development	vascularization of mammary gland	0.00109	2	ERBB2,PTGS2
Cardiovascular System Development and Function	vascularization of mammary gland	0.00109	2	ERBB2,PTGS2
Reproductive System Development and Function	vascularization of mammary gland	0.00109	2	ERBB2,PTGS2
Nervous System Development and Function	abnormal morphology of vagus cranial nerve ganglion	0.00113	3	CRKL,ERBB2,MECOM
Tissue Morphology	abnormal morphology of vagus cranial nerve ganglion	0.00113	3	CRKL,ERBB2,MECOM
Cancer	development of mammary tumor	0.00118	5	CTNNB1,ERBB2,MCAM,PTGS2,TBX2
Cellular Assembly and Organization	formation of plasma membrane projections	0.0012	34	ATG7,ATXN10,CAPZB,CDKN1A,CRMP1,CYTH2,DPYSL2,ERBB2,FEZ1,GDA,GJA1,HMGB1,HMGB2,KIAA1598,MAP1B,MAP2,MAP6,MATN2,NGF,OPA1,Pfn2,PHGDH,PIP5K1B,PRICKLE2,RAP2A,RAPSN,RPS6KA1,STMN3,SULF1,TRPV4,TTL,UCHL1,VLDLR,YWHAH
Cellular Function and Maintenance	formation of plasma membrane projections	0.0012	34	ATG7,ATXN10,CAPZB,CDKN1A,CRMP1,CYTH2,DPYSL2,ERBB2,FEZ1,GDA,GJA1,HMGB1,HMGB2,KIAA1598,MAP1B,MAP2,MAP6,MATN2,NGF,OPA1,Pfn2,PHGDH,PIP5K1B,PRICKLE2,RAP2A,RAPSN,RPS6KA1,STMN3,SULF1,TRPV4,TTL,UCHL1,VLDLR,YWHAH
Cell Morphology	formation of plasma membrane projections	0.0012	34	ATG7,ATXN10,CAPZB,CDKN1A,CRMP1,CYTH2,DPYSL2,ERBB2,FEZ1,GDA,GJA1,HMGB1,HMGB2,KIAA1598,MAP1B,MAP2,MAP6,MATN2,NGF,OPA1,Pfn2,PHGDH,PIP5K1B,PRICKLE2,RAP2A,RAPSN,RPS6KA1,STMN3,SULF1,TRPV4,TTL,UCHL1,VLDLR,YWHAH
Cellular Development	formation of plasma membrane projections	0.0012	34	ATG7,ATXN10,CAPZB,CDKN1A,CRMP1,CYTH2,DPYSL2,ERBB2,FEZ1,GDA,GJA1,HMGB1,HMGB2,KIAA1598,MAP1B,MAP2,MAP6,MATN2,NGF,OPA1,Pfn2,PHGDH,PIP5K1B,PRICKLE2,RAP2A,RAPSN,RPS6KA1,STMN3,SULF1,TRPV4,TTL,UCHL1,VLDLR,YWHAH
Reproductive System Development and Function	estrous cycle	0.00129	8	ACVR2A,CHST8,ERBB2,GPR149,INSL5,NGF,PTGS2,SIRT1
Tissue Development	cardiogenesis	0.0013	25	ACVR2A,CFLAR,CHD7,CITED2,CRKL,CTBP1,CTNNB1,DLL4,ERBB2,GJA1,GNA11,GYS1,HDAC5,JMJD6,MECOM,MYH14,OSR1,PCSK5,PDGFC,PROX1,RPS6KA2,SIN3B,SIRT1,TBX2,ZIC3
Embryonic Development	cardiogenesis	0.0013	25	ACVR2A,CFLAR,CHD7,CITED2,CRKL,CTBP1,CTNNB1,DLL4,ERBB2,GJA1,GNA11,GYS1,HDAC5,JMJD6,MECOM,MYH14,OSR1,PCSK5,PDGFC,PROX1,RPS6KA2,SIN3B,SIRT1,TBX2,ZIC3
Organ Development	cardiogenesis	0.0013	25	ACVR2A,CFLAR,CHD7,CITED2,CRKL,CTBP1,CTNNB1,DLL4,ERBB2,GJA1,GNA11,GYS1,HDAC5,JMJD6,MECOM,MYH14,OSR1,PCSK5,PDGFC,PROX1,RPS6KA2,SIN3B,SIRT1,TBX2,ZIC3
Organismal Development	cardiogenesis	0.0013	25	ACVR2A,CFLAR,CHD7,CITED2,CRKL,CTBP1,CTNNB1,DLL4,ERBB2,GJA1,GNA11,GYS1,HDAC5,JMJD6,MECOM,MYH14,OSR1,PCSK5,PDGFC,PROX1,RPS6KA2,SIN3B,SIRT1,TBX2,ZIC3
Cardiovascular System Development and Function	cardiogenesis	0.0013	25	ACVR2A,CFLAR,CHD7,CITED2,CRKL,CTBP1,CTNNB1,DLL4,ERBB2,GJA1,GNA11,GYS1,HDAC5,JMJD6,MECOM,MYH14,OSR1,PCSK5,PDGFC,PROX1,RPS6KA2,SIN3B,SIRT1,TBX2,ZIC3
Cellular Assembly and Organization	morphogenesis of neurites	0.0013	23	ATG7,ATXN10,CAPZB,CDKN1A,CRMP1,DPYSL2,GDA,GJA1,HMGB1,HMGB2,MAP1B,MATN2,NGF,OPA1,Pfn2,PHGDH,PRICKLE2,RAP2A,RAPSN,RPS6KA1,STMN3,SULF1,YWHAH
Cellular Function and Maintenance	morphogenesis of neurites	0.0013	23	ATG7,ATXN10,CAPZB,CDKN1A,CRMP1,DPYSL2,GDA,GJA1,HMGB1,HMGB2,MAP1B,MATN2,NGF,OPA1,Pfn2,PHGDH,PRICKLE2,RAP2A,RAPSN,RPS6KA1,STMN3,SULF1,YWHAH
Cell Morphology	morphogenesis of neurites	0.0013	23	ATG7,ATXN10,CAPZB,CDKN1A,CRMP1,DPYSL2,GDA,GJA1,HMGB1,HMGB2,MAP1B,MATN2,NGF,OPA1,Pfn2,PHGDH,PRICKLE2,RAP2A,RAPSN,RPS6KA1,STMN3,SULF1,YWHAH
Tissue Development	morphogenesis of neurites	0.0013	23	ATG7,ATXN10,CAPZB,CDKN1A,CRMP1,DPYSL2,GDA,GJA1,HMGB1,HMGB2,MAP1B,MATN2,NGF,OPA1,Pfn2,PHGDH,PRICKLE2,RAP2A,RAPSN,RPS6KA1,STMN3,SULF1,YWHAH
Cellular Development	morphogenesis of neurites	0.0013	23	ATG7,ATXN10,CAPZB,CDKN1A,CRMP1,DPYSL2,GDA,GJA1,HMGB1,HMGB2,MAP1B,MATN2,NGF,OPA1,Pfn2,PHGDH,PRICKLE2,RAP2A,RAPSN,RPS6KA1,STMN3,SULF1,YWHAH
Nervous System Development and Function	morphogenesis of neurites	0.0013	23	ATG7,ATXN10,CAPZB,CDKN1A,CRMP1,DPYSL2,GDA,GJA1,HMGB1,HMGB2,MAP1B,MATN2,NGF,OPA1,Pfn2,PHGDH,PRICKLE2,RAP2A,RAPSN,RPS6KA1,STMN3,SULF1,YWHAH
Cell-To-Cell Signaling and Interaction	contact growth inhibition	0.00133	13	ACVRL1,ANP32A,CDKN1A,CTNNB1,GJA1,HMGB1,HSPA1A/HSPA1B,NGF,NME1,RRAS2,SULF1,TIFA,TPM2
Cell Cycle	contact growth inhibition	0.00133	13	ACVRL1,ANP32A,CDKN1A,CTNNB1,GJA1,HMGB1,HSPA1A/HSPA1B,NGF,NME1,RRAS2,SULF1,TIFA,TPM2
Cellular Growth and Proliferation	contact growth inhibition	0.00133	13	ACVRL1,ANP32A,CDKN1A,CTNNB1,GJA1,HMGB1,HSPA1A/HSPA1B,NGF,NME1,RRAS2,SULF1,TIFA,TPM2
Cellular Development	differentiation of exocrine cells	0.00142	5	CDKN1A,CTNNB1,FGF10,PBX1,PROX1
Protein Degradation	catabolism of protein	0.00146	14	ATG4B,ATG7,BANP,DERL1,EDEM3,FBXO32,GJA1,HGS,PJA1,PSMB3,Rbx1,RNF40,SYVN1,UCHL1
Protein Synthesis	catabolism of protein	0.00146	14	ATG4B,ATG7,BANP,DERL1,EDEM3,FBXO32,GJA1,HGS,PJA1,PSMB3,Rbx1,RNF40,SYVN1,UCHL1
Neurological Disease	neuromuscular disease	0.00151	53	ACOT11,ADRA2A,ATP6V1A,BANP,BCAS1,BCL6,CA2,CAPZB,CASP9,CFLAR,COPE,CSE1L,CTNNB1,CTSS,DIO2,FDFT1,GABRA3,GAS5,GJA1,GNAT2,HDAC5,HLA-DMB,HMGB2,HSP90AA1,HSPA1A/HSPA1B,HSPA5,HSPA8,HSPB1,HTR3A,LRRK2,MAP1B,MAP2,MRPL9,NGF,NME1,PDCL,PDE4A,PFKM,PTGS2,RANBP1,RAPSN,RNF114,RRS1,SCG2,SEMA5A,SERPINA3,SGTA,SH3BP4,SST,SYN2,TPM3,UCHL1,UNC13C
Skeletal and Muscular Disorders	neuromuscular disease	0.00151	53	ACOT11,ADRA2A,ATP6V1A,BANP,BCAS1,BCL6,CA2,CAPZB,CASP9,CFLAR,COPE,CSE1L,CTNNB1,CTSS,DIO2,FDFT1,GABRA3,GAS5,GJA1,GNAT2,HDAC5,HLA-DMB,HMGB2,HSP90AA1,HSPA1A/HSPA1B,HSPA5,HSPA8,HSPB1,HTR3A,LRRK2,MAP1B,MAP2,MRPL9,NGF,NME1,PDCL,PDE4A,PFKM,PTGS2,RANBP1,RAPSN,RNF114,RRS1,SCG2,SEMA5A,SERPINA3,SGTA,SH3BP4,SST,SYN2,TPM3,UCHL1,UNC13C
Cancer	infection of hepatoma cell lines	0.00151	7	ACTR2,AMPH,CLTB,ERC1,G3BP1,HMGB1,STAU1
Infectious Disease	infection of hepatoma cell lines	0.00151	7	ACTR2,AMPH,CLTB,ERC1,G3BP1,HMGB1,STAU1
Hepatic System Disease	infection of hepatoma cell lines	0.00151	7	ACTR2,AMPH,CLTB,ERC1,G3BP1,HMGB1,STAU1
Cellular Assembly and Organization	binding of filaments	0.00162	6	ANP32A,FBLIM1,KLC1,MAP2,NGF,SPAST
Connective Tissue Development and Function	cytostasis of fibroblast cell lines	0.00162	6	ANP32A,CDKN1A,CTNNB1,HSPA1A/HSPA1B,NGF,PRDX1
Cellular Growth and Proliferation	cytostasis of fibroblast cell lines	0.00162	6	ANP32A,CDKN1A,CTNNB1,HSPA1A/HSPA1B,NGF,PRDX1
Cancer	skin squamous cell carcinoma	0.0017	5	CTNNB1,GJA1,HSPA5,SYVN1,TOM1L1
Dermatological Diseases and Conditions	skin squamous cell carcinoma	0.0017	5	CTNNB1,GJA1,HSPA5,SYVN1,TOM1L1
Cell Death and Survival	apoptosis of myoblasts	0.00177	3	CASP9,CDKN1A,ERBB2
Cellular Development	lifespan of fibroblast cell lines	0.00177	3	CDK6,CDKN1A,SIRT1
Connective Tissue Development and Function	lifespan of fibroblast cell lines	0.00177	3	CDK6,CDKN1A,SIRT1
Organismal Development	size of animal	0.00199	15	CASP9,CDKN1A,CTBP1,DSE,ELOVL4,FGF10,HMGB1,JMJD6,KLC1,ORAI1,PCSK1,PCSK5,PHGDH,RPS6KA1,SIRT1
Cellular Assembly and Organization	binding of microtubules	0.00201	5	ANP32A,KLC1,MAP2,NGF,SPAST
Cellular Function and Maintenance	binding of microtubules	0.00201	5	ANP32A,KLC1,MAP2,NGF,SPAST
Cellular Assembly and Organization	depolymerization of microtubules	0.00212	6	CRMP1,DPYSL2,MAP1B,MAP6D1,STMN2,STMN3
Cellular Function and Maintenance	depolymerization of microtubules	0.00212	6	CRMP1,DPYSL2,MAP1B,MAP6D1,STMN2,STMN3
Cellular Compromise	depolymerization of microtubules	0.00212	6	CRMP1,DPYSL2,MAP1B,MAP6D1,STMN2,STMN3
Cell Cycle	cell cycle progression	0.00215	61	ABTB1,ACVRL1,ANP32A,APBB1,ATG7,AURKA,BANP,BCL6,CDK19,CDK6,CDKN1A,CITED2,CSE1L,CTNNB1,DEK,E2F6,ERBB2,FGF10,GDF11,GJA1,HAUS4,HMGB1,HSPA1A/HSPA1B,HSPA8,ING3,MECOM,MMS22L,MYH14,NGF,NME1,PHB,PRDX1,PROX1,PSMB5,PTGS2,PTPN2,PURA,RPL29,RPS6KA2,RRAS2,SACM1L,SEMA3F,SIN3B,SIRT1,SIRT6,SST,SULF1,TAF1,TAF6,TBX2,TFCP2,TFDP2,TIFA,TPM2,TRIM21,TRIM35,TSC22D1,TUBG1,ZIC3,ZMYM2,ZWINT
Tissue Development	development of vertebrae	0.0024	6	GJA1,MEOX1,PBX1,PCSK5,PDGFC,ZIC3
Embryonic Development	development of vertebrae	0.0024	6	GJA1,MEOX1,PBX1,PCSK5,PDGFC,ZIC3
Organ Development	development of vertebrae	0.0024	6	GJA1,MEOX1,PBX1,PCSK5,PDGFC,ZIC3
Organismal Development	development of vertebrae	0.0024	6	GJA1,MEOX1,PBX1,PCSK5,PDGFC,ZIC3
Connective Tissue Development and Function	development of vertebrae	0.0024	6	GJA1,MEOX1,PBX1,PCSK5,PDGFC,ZIC3
Skeletal and Muscular System Development and Function	development of vertebrae	0.0024	6	GJA1,MEOX1,PBX1,PCSK5,PDGFC,ZIC3
Cellular Assembly and Organization	organization of mitochondrial membrane	0.00259	3	Cstad,OPA1,PEX5
Cellular Function and Maintenance	organization of mitochondrial membrane	0.00259	3	Cstad,OPA1,PEX5
Carbohydrate Metabolism	synthesis of sugar acid	0.00259	3	CMAS,NANS,UGDH
Cellular Assembly and Organization	formation of cellular protrusions	0.00263	44	ATG7,ATXN10,CAPZB,CDKN1A,CRKL,CRMP1,CYTH2,DPYSL2,ERBB2,FEZ1,FGD3,GDA,GJA1,HMGB1,HMGB2,HSP90AA1,HSPB1,KIAA1598,MAP1B,MAP2,MAP6,MATN2,NGF,NME1,NTS,OPA1,Pfn2,PHGDH,PIP5K1B,PRICKLE2,RAB23,RAB8A,RANBP1,RAP2A,RAPSN,RPS6KA1,STMN3,SULF1,TPM3,TRPV4,TTL,UCHL1,VLDLR,YWHAH
Cellular Function and Maintenance	formation of cellular protrusions	0.00263	44	ATG7,ATXN10,CAPZB,CDKN1A,CRKL,CRMP1,CYTH2,DPYSL2,ERBB2,FEZ1,FGD3,GDA,GJA1,HMGB1,HMGB2,HSP90AA1,HSPB1,KIAA1598,MAP1B,MAP2,MAP6,MATN2,NGF,NME1,NTS,OPA1,Pfn2,PHGDH,PIP5K1B,PRICKLE2,RAB23,RAB8A,RANBP1,RAP2A,RAPSN,RPS6KA1,STMN3,SULF1,TPM3,TRPV4,TTL,UCHL1,VLDLR,YWHAH
Cell Morphology	formation of cellular protrusions	0.00263	44	ATG7,ATXN10,CAPZB,CDKN1A,CRKL,CRMP1,CYTH2,DPYSL2,ERBB2,FEZ1,FGD3,GDA,GJA1,HMGB1,HMGB2,HSP90AA1,HSPB1,KIAA1598,MAP1B,MAP2,MAP6,MATN2,NGF,NME1,NTS,OPA1,Pfn2,PHGDH,PIP5K1B,PRICKLE2,RAB23,RAB8A,RANBP1,RAP2A,RAPSN,RPS6KA1,STMN3,SULF1,TPM3,TRPV4,TTL,UCHL1,VLDLR,YWHAH
Cancer	infection of cervical cancer cell lines	0.00287	31	ABTB1,ATG7,C6orf1,CA2,CCNT1,CCT2,COPA,CRMP1,CTBP1,DDX50,ETHE1,HGS,IDH1,KCNK9,MECOM,MED28,MED8,NBEAL2,PDIA6,PIGY,PLOD3,PURA,RAB8A,RANBP1,SPAST,SYVN1,TECR,TFDP2,TIPIN,UBE2Z,WDR46
Infectious Disease	infection of cervical cancer cell lines	0.00287	31	ABTB1,ATG7,C6orf1,CA2,CCNT1,CCT2,COPA,CRMP1,CTBP1,DDX50,ETHE1,HGS,IDH1,KCNK9,MECOM,MED28,MED8,NBEAL2,PDIA6,PIGY,PLOD3,PURA,RAB8A,RANBP1,SPAST,SYVN1,TECR,TFDP2,TIPIN,UBE2Z,WDR46
Reproductive System Disease	infection of cervical cancer cell lines	0.00287	31	ABTB1,ATG7,C6orf1,CA2,CCNT1,CCT2,COPA,CRMP1,CTBP1,DDX50,ETHE1,HGS,IDH1,KCNK9,MECOM,MED28,MED8,NBEAL2,PDIA6,PIGY,PLOD3,PURA,RAB8A,RANBP1,SPAST,SYVN1,TECR,TFDP2,TIPIN,UBE2Z,WDR46
Cell Death and Survival	cell death of brain cells	0.0029	19	ANP32A,ATG7,CASP9,CDK6,CDKN1A,CFLAR,FAIM2,GDA,HMGB1,HMGB2,HSPA5,HSPB1,KCNK9,MAP1B,NGF,PTGS2,SERPINA3,SIRT1,UCP2
Cancer	transformation of epithelial cell lines	0.00306	6	AURKA,CTNNB1,ERBB2,MECOM,PBX1,RRAS2
Cancer	metastasis of mammary tumor	0.00306	4	CTNNB1,ERBB2,GJA1,PTGS2
Reproductive System Disease	metastasis of mammary tumor	0.00306	4	CTNNB1,ERBB2,GJA1,PTGS2
Cellular Assembly and Organization	microtubule dynamics	0.00311	58	ACTG1,ACTR2,ANP32A,ATG7,ATXN10,CAPZB,CDKN1A,CEP120,CRKL,CRMP1,CTNNB1,CTSS,CYTH2,DLL4,DPYSL2,ERBB2,FEZ1,FGD3,FLT4,GDA,GJA1,HMGB1,HMGB2,HSP90AA1,HSPB1,KIAA1598,KLC1,MAP1B,MAP2,MAP6,MAP6D1,MATN2,NGF,NME1,NTS,OPA1,Pfn2,PHGDH,PIP5K1B,PRICKLE2,RAB23,RAB8A,RANBP1,RAP2A,RAPSN,RPS6KA1,SLC17A5,SPAST,STMN2,STMN3,SULF1,TPM3,TRPV4,TTL,TUBG1,UCHL1,VLDLR,YWHAH
Cellular Function and Maintenance	microtubule dynamics	0.00311	58	ACTG1,ACTR2,ANP32A,ATG7,ATXN10,CAPZB,CDKN1A,CEP120,CRKL,CRMP1,CTNNB1,CTSS,CYTH2,DLL4,DPYSL2,ERBB2,FEZ1,FGD3,FLT4,GDA,GJA1,HMGB1,HMGB2,HSP90AA1,HSPB1,KIAA1598,KLC1,MAP1B,MAP2,MAP6,MAP6D1,MATN2,NGF,NME1,NTS,OPA1,Pfn2,PHGDH,PIP5K1B,PRICKLE2,RAB23,RAB8A,RANBP1,RAP2A,RAPSN,RPS6KA1,SLC17A5,SPAST,STMN2,STMN3,SULF1,TPM3,TRPV4,TTL,TUBG1,UCHL1,VLDLR,YWHAH
Tissue Development	abnormal morphology of disorganized outer nuclear layer	0.00319	2	MAP1B,SIRT1
Embryonic Development	abnormal morphology of disorganized outer nuclear layer	0.00319	2	MAP1B,SIRT1
Organ Development	abnormal morphology of disorganized outer nuclear layer	0.00319	2	MAP1B,SIRT1
Organ Morphology	abnormal morphology of disorganized outer nuclear layer	0.00319	2	MAP1B,SIRT1
Organismal Development	abnormal morphology of disorganized outer nuclear layer	0.00319	2	MAP1B,SIRT1
Visual System Development and Function	abnormal morphology of disorganized outer nuclear layer	0.00319	2	MAP1B,SIRT1
Cell-To-Cell Signaling and Interaction	activation of neural precursor cells	0.00319	2	CDKN1A,DLL4
Cell-To-Cell Signaling and Interaction	binding of squamous cell carcinoma cell lines	0.00319	2	DSE,NCL
Cell Morphology	morphology of fibrosarcoma cell lines	0.00319	2	CDKN1A,TPM3
Tissue Development	myogenesis of skeletal muscle	0.00319	2	HDAC5,HMGB1
Embryonic Development	myogenesis of skeletal muscle	0.00319	2	HDAC5,HMGB1
Organ Development	myogenesis of skeletal muscle	0.00319	2	HDAC5,HMGB1
Organismal Development	myogenesis of skeletal muscle	0.00319	2	HDAC5,HMGB1
Skeletal and Muscular System Development and Function	myogenesis of skeletal muscle	0.00319	2	HDAC5,HMGB1
Tissue Development	ossification of cartilage tissue	0.00319	2	HMGB1,PBX1
Embryonic Development	ossification of cartilage tissue	0.00319	2	HMGB1,PBX1
Organ Development	ossification of cartilage tissue	0.00319	2	HMGB1,PBX1
Organismal Development	ossification of cartilage tissue	0.00319	2	HMGB1,PBX1
Connective Tissue Development and Function	ossification of cartilage tissue	0.00319	2	HMGB1,PBX1
Skeletal and Muscular System Development and Function	ossification of cartilage tissue	0.00319	2	HMGB1,PBX1
Tissue Development	ossification of limb	0.00319	2	GJA1,PCSK5
Embryonic Development	ossification of limb	0.00319	2	GJA1,PCSK5
Organ Development	ossification of limb	0.00319	2	GJA1,PCSK5
Organismal Development	ossification of limb	0.00319	2	GJA1,PCSK5
Connective Tissue Development and Function	ossification of limb	0.00319	2	GJA1,PCSK5
Skeletal and Muscular System Development and Function	ossification of limb	0.00319	2	GJA1,PCSK5
Tissue Development	ossification of vertebrae	0.00319	2	GJA1,PCSK5
Embryonic Development	ossification of vertebrae	0.00319	2	GJA1,PCSK5
Organ Development	ossification of vertebrae	0.00319	2	GJA1,PCSK5
Organismal Development	ossification of vertebrae	0.00319	2	GJA1,PCSK5
Connective Tissue Development and Function	ossification of vertebrae	0.00319	2	GJA1,PCSK5
Skeletal and Muscular System Development and Function	ossification of vertebrae	0.00319	2	GJA1,PCSK5
Cell Death and Survival	cell death of central nervous system cells	0.0032	20	ANP32A,ATG7,CASP9,CDK6,CDKN1A,CFLAR,FAIM2,GDA,HMGB1,HMGB2,HSP90AA1,HSPA5,HSPB1,KCNK9,MAP1B,NGF,PTGS2,SERPINA3,SIRT1,UCP2
Infectious Disease	Viral Infection	0.00347	90	ABTB1,ACTR2,ACVR2A,AMPH,AP3D1,APOBEC3B,ATG4B,ATG7,ATP6AP1,ATP6V1A,C6orf1,CA2,CCNT1,CCT2,CHMP3,CLSTN3,CLTB,COPA,CRMP1,CSE1L,CTBP1,CTSS,DDX50,DEK,EDEM3,ERC1,ETHE1,FAM172A,FBLIM1,G3BP1,GABRA3,HGS,HMGB1,HMGN2,HSP90AA1,HSPA5,IDH1,IMPA2,KCNK9,LMAN2,MCAM,MECOM,MED28,MED8,MYO1F,NBEAL2,NCL,NGF,NUDT11,NUP50,PCSK5,PDE4A,PDGFC,PDIA6,PFKM,PIGY,PIK3R5,PLOD3,PRDX1,PRPS1,PRSS35,PSMD12,PTGS2,PTPRN,PURA,RAB8A,RANB…
Cell Death and Survival	cell death of neuroblastoma cell lines	0.00354	14	ATG7,CASP9,CCT2,CCT4,CCT8,CDKN1A,CTNNB1,ENO1,GPR37,HSPA1A/HSPA1B,HSPA8,NGF,SYVN1,TFCP2
Cancer	development of breast carcinoma	0.00361	3	CTNNB1,ERBB2,TBX2
Cell Death and Survival	cell death of cerebral cortex cells	0.0038	16	CASP9,CDK6,CDKN1A,CFLAR,GDA,HMGB1,HMGB2,HSPA5,HSPB1,KCNK9,MAP1B,NGF,PTGS2,SERPINA3,SIRT1,UCP2
Cell Death and Survival	cell death of cortical neurons	0.00384	13	CASP9,CDK6,CDKN1A,CFLAR,HMGB1,HMGB2,HSPA5,HSPB1,MAP1B,NGF,PTGS2,SERPINA3,SIRT1
Cellular Movement	invasion of cells	0.00422	42	ARHGEF18,AURKA,CA9,CHST10,CRMP1,CSE1L,CTBP1,CTNNB1,CTSS,DSE,ERBB2,FAM105A,FBLIM1,FLT4,GJA1,HMGB1,HSP90AA1,HSPA5,KISS1R,MCAM,mir-103,NFAT5,NGF,NME1,NOV,NPTX2,OTUB1,PIP5K1B,PLOD3,PROX1,PTGS2,RNF144A,RPS6KA1,RRAS2,SEL1L,SEMA3F,SST,STK25,SULF1,TBX2,TBXA2R,TRAF3
Cell Cycle	replicative senescence of cells	0.00428	6	CDKN1A,E2F6,HSPA1A/HSPA1B,SIN3B,SIRT6,TBX2
Cell Death and Survival	cell death of breast cancer cell lines	0.00443	21	ATG7,CASP9,CDKN1A,CFLAR,CSE1L,CTNNB1,ERBB2,FBXO32,HSPA1A/HSPA1B,HSPA5,HSPB1,KPNA2,NGF,NME1,PHB,PTGS2,PTPN2,RGS16,SIRT1,SST,SULF1
DNA Replication, Recombination, and Repair	DNA replication	0.00463	18	ADRA2A,CACYBP,CDKN1A,FGF10,HMGB1,HMGB2,HMGN2,MCM8,NCL,NT5M,PDGFC,PTGS2,PTMS,PURA,SET,SIRT1,TIPIN,UBA5
Cell Morphology	morphology of Purkinje cells	0.00476	6	ARSG,FAIM2,HEXB,MAP1B,MAP2,PURA
Nervous System Development and Function	morphology of Purkinje cells	0.00476	6	ARSG,FAIM2,HEXB,MAP1B,MAP2,PURA
Organ Morphology	morphology of Purkinje cells	0.00476	6	ARSG,FAIM2,HEXB,MAP1B,MAP2,PURA
Neurological Disease	adrenoleukodystrophy	0.00484	3	EIF2B2,PEX5,PTGS2
Developmental Disorder	adrenoleukodystrophy	0.00484	3	EIF2B2,PEX5,PTGS2
Hereditary Disorder	adrenoleukodystrophy	0.00484	3	EIF2B2,PEX5,PTGS2
Endocrine System Disorders	adrenoleukodystrophy	0.00484	3	EIF2B2,PEX5,PTGS2
Metabolic Disease	adrenoleukodystrophy	0.00484	3	EIF2B2,PEX5,PTGS2
Cell Cycle	premature senescence of tumor cell lines	0.00484	3	CDKN1A,DEK,ERBB2
Cellular Assembly and Organization	binding of chromatin	0.00485	5	CDKN1A,CTNNB1,HMGN2,PHB,PTMS
Cell-To-Cell Signaling and Interaction	release of norepinephrine	0.00485	5	ADRA2A,HGS,NGF,NSF,SST
Molecular Transport	release of norepinephrine	0.00485	5	ADRA2A,HGS,NGF,NSF,SST
Drug Metabolism	release of norepinephrine	0.00485	5	ADRA2A,HGS,NGF,NSF,SST
Small Molecule Biochemistry	release of norepinephrine	0.00485	5	ADRA2A,HGS,NGF,NSF,SST
Cell Death and Survival	cell death of tumor cell lines	0.00492	74	AKAP1,AP2A2,ARRB2,ATG7,AURKA,BCL6,CASP9,CCT2,CCT4,CCT8,CDIP1,CDK6,CDKN1A,CFLAR,CSE1L,CTBP1,CTNNB1,DEK,DHCR24,ENO1,ERBB2,ETHE1,FAIM2,FANCE,FBXO32,FDFT1,GJA1,GNA11,GPR37,HDAC5,HSPA1A/HSPA1B,HSPA5,HSPA8,HSPB1,IL17D,INTS3,KPNA2,mir-135,mir-216,MMS22L,NCL,NGF,NME1,NT5M,ORAI1,PHB,PIWIL1,PJA1,PPP2R1A,PPP2R1B,PRDX1,PTGS2,PTPN2,RALBP1,RGS16,RPS6KA1,SEMA3F,SIRT1,SLC3A2,SMPD4,SST,ST3GAL1,SULF1,SYVN1,TAF6,TF…
Cellular Development	proliferation of tumor cells	0.00513	29	ANP32A,ATG7,CA9,CACYBP,CDK6,CDKN1A,CTNNB1,CTSS,ERBB2,GJA1,HGS,HMGB1,HSPA1A/HSPA1B,HSPA5,KISS1R,LRRK2,MCAM,mir-103,MLLT1,NGF,NOV,NTS,PROX1,PTGS2,SIRT1,SLC3A2,SPAST,SST,UCHL1
Cellular Growth and Proliferation	proliferation of tumor cells	0.00513	29	ANP32A,ATG7,CA9,CACYBP,CDK6,CDKN1A,CTNNB1,CTSS,ERBB2,GJA1,HGS,HMGB1,HSPA1A/HSPA1B,HSPA5,KISS1R,LRRK2,MCAM,mir-103,MLLT1,NGF,NOV,NTS,PROX1,PTGS2,SIRT1,SLC3A2,SPAST,SST,UCHL1
Tumor Morphology	proliferation of tumor cells	0.00513	29	ANP32A,ATG7,CA9,CACYBP,CDK6,CDKN1A,CTNNB1,CTSS,ERBB2,GJA1,HGS,HMGB1,HSPA1A/HSPA1B,HSPA5,KISS1R,LRRK2,MCAM,mir-103,MLLT1,NGF,NOV,NTS,PROX1,PTGS2,SIRT1,SLC3A2,SPAST,SST,UCHL1
Cellular Assembly and Organization	formation of microtubule bundles	0.00535	4	MAP1B,MAP2,SPAST,TPM2
Cancer	hyperplasia of lymph node	0.00535	4	CDKN1A,PTPN2,TNFRSF11A,TRAF3
Immunological Disease	hyperplasia of lymph node	0.00535	4	CDKN1A,PTPN2,TNFRSF11A,TRAF3
Neurological Disease	hypoplasia of cerebellum	0.00535	4	E2F6,PHGDH,PURA,VLDLR
Developmental Disorder	hypoplasia of cerebellum	0.00535	4	E2F6,PHGDH,PURA,VLDLR
Organismal Injury and Abnormalities	hypoplasia of cerebellum	0.00535	4	E2F6,PHGDH,PURA,VLDLR
Nervous System Development and Function	abnormal morphology of cranial nerve ganglion	0.0055	5	CITED2,CRKL,ERBB2,FGF10,MECOM
Tissue Morphology	abnormal morphology of cranial nerve ganglion	0.0055	5	CITED2,CRKL,ERBB2,FGF10,MECOM
Cell Death and Survival	apoptosis of bone cancer cell lines	0.00574	11	ARRB2,ATG7,BCL6,CASP9,CDIP1,CDK6,CDKN1A,CFLAR,ETHE1,HDAC5,NCL
Tissue Development	development of skull	0.00583	6	CHD7,CTNNB1,FGF10,GJA1,GNA11,PCSK5
Embryonic Development	development of skull	0.00583	6	CHD7,CTNNB1,FGF10,GJA1,GNA11,PCSK5
Organ Development	development of skull	0.00583	6	CHD7,CTNNB1,FGF10,GJA1,GNA11,PCSK5
Organismal Development	development of skull	0.00583	6	CHD7,CTNNB1,FGF10,GJA1,GNA11,PCSK5
Connective Tissue Development and Function	development of skull	0.00583	6	CHD7,CTNNB1,FGF10,GJA1,GNA11,PCSK5
Skeletal and Muscular System Development and Function	development of skull	0.00583	6	CHD7,CTNNB1,FGF10,GJA1,GNA11,PCSK5
Nervous System Development and Function	abnormal morphology of inferior olivary nucleus	0.00624	2	MAP1B,MAP2
Organ Morphology	abnormal morphology of inferior olivary nucleus	0.00624	2	MAP1B,MAP2
Tissue Morphology	abnormal morphology of inferior olivary nucleus	0.00624	2	MAP1B,MAP2
Nervous System Development and Function	abnormal morphology of parietal lobe	0.00624	2	APBB1,MAP1B
Organ Morphology	abnormal morphology of parietal lobe	0.00624	2	APBB1,MAP1B
Organismal Development	abnormal morphology of pulmonary trunk	0.00624	2	CITED2,FGF10
Tissue Morphology	abnormal morphology of pulmonary trunk	0.00624	2	CITED2,FGF10
Cardiovascular System Development and Function	abnormal morphology of pulmonary trunk	0.00624	2	CITED2,FGF10
Nervous System Development and Function	abnormal morphology of superior x cranial ganglion	0.00624	2	ERBB2,MECOM
Tissue Morphology	abnormal morphology of superior x cranial ganglion	0.00624	2	ERBB2,MECOM
Cell-To-Cell Signaling and Interaction	activation of afferent neurons	0.00624	2	NGF,PTGS2
Nervous System Development and Function	activation of afferent neurons	0.00624	2	NGF,PTGS2
Cellular Assembly and Organization	breakage of microtubules	0.00624	2	MAP2,SPAST
Cellular Function and Maintenance	breakage of microtubules	0.00624	2	MAP2,SPAST
Cellular Compromise	breakage of microtubules	0.00624	2	MAP2,SPAST
Embryonic Development	cell movement of endodermal cells	0.00624	2	FGF10,UGDH
Cellular Movement	cell movement of endodermal cells	0.00624	2	FGF10,UGDH
Cellular Assembly and Organization	communication of gap junctions	0.00624	2	GJA1,MCAM
Cell-To-Cell Signaling and Interaction	communication of gap junctions	0.00624	2	GJA1,MCAM
Cellular Compromise	degeneration of interneurons	0.00624	2	NGF,PTGS2
Cell Death and Survival	degeneration of interneurons	0.00624	2	NGF,PTGS2
Tissue Morphology	degradation of basement membrane	0.00624	2	PLOD3,PTGS2
Cellular Movement	degradation of basement membrane	0.00624	2	PLOD3,PTGS2
Tissue Development	development of fiber tract	0.00624	2	MAP1B,MAP2
Reproductive System Development and Function	entry into S phase of breast cell lines	0.00624	2	CDKN1A,ERBB2
Cell Cycle	entry into S phase of breast cell lines	0.00624	2	CDKN1A,ERBB2
Tissue Development	formation of apical ectodermal ridge	0.00624	2	CTNNB1,FGF10
Embryonic Development	formation of apical ectodermal ridge	0.00624	2	CTNNB1,FGF10
Organismal Development	formation of apical ectodermal ridge	0.00624	2	CTNNB1,FGF10
Organ Development	formation of islets of Langerhans	0.00624	2	CTSS,PBX1
Endocrine System Development and Function	formation of islets of Langerhans	0.00624	2	CTSS,PBX1
Cellular Assembly and Organization	formation of transport vesicles	0.00624	2	ARFGAP1,NSF
Cellular Function and Maintenance	formation of transport vesicles	0.00624	2	ARFGAP1,NSF
Cancer	growth of lung carcinoma	0.00624	2	ARRB2,PTGS2
Respiratory Disease	growth of lung carcinoma	0.00624	2	ARRB2,PTGS2
Cancer	hypoxia of tumor	0.00624	2	DLL4,ERBB2
Hematological Disease	hypoxia of tumor	0.00624	2	DLL4,ERBB2
Respiratory Disease	hypoxia of tumor	0.00624	2	DLL4,ERBB2
Gastrointestinal Disease	lipopolysaccharide hepatocellular cholestasis	0.00624	2	GJA1,GJB2
Hepatic System Disease	lipopolysaccharide hepatocellular cholestasis	0.00624	2	GJA1,GJB2
Cellular Growth and Proliferation	proliferation of epithelial precursor cells	0.00624	2	FGF10,PTGS2
Cellular Assembly and Organization	proliferation of mitochondria	0.00624	2	CDKN1A,UCP2
Cancer	quantity of follicular cyst	0.00624	2	CTNNB1,NGF
Organ Morphology	quantity of secondary ovarian follicle	0.00624	2	MCM8,NGF
Reproductive System Development and Function	quantity of secondary ovarian follicle	0.00624	2	MCM8,NGF
Reproductive System Development and Function	scattering of breast cell lines	0.00624	2	ERBB2,NGF
Cellular Movement	scattering of breast cell lines	0.00624	2	ERBB2,NGF
Cancer	size of mammary tumor	0.00624	2	ERBB2,PTGS2
Tumor Morphology	size of mammary tumor	0.00624	2	ERBB2,PTGS2
Tissue Development	specification of embryonic tissue	0.00624	2	CITED2,MEOX1
Embryonic Development	specification of embryonic tissue	0.00624	2	CITED2,MEOX1
Skeletal and Muscular System Development and Function	tension of myofilaments	0.00624	2	CAPZB,TNNI1
Cell-To-Cell Signaling and Interaction	transduction of hepatoma cell lines	0.00624	2	HMGN2,NCL
Cell Cycle	abnormal morphology of mitotic spindle	0.00629	3	AURKA,MYH14,TUBG1
DNA Replication, Recombination, and Repair	abnormal morphology of mitotic spindle	0.00629	3	AURKA,MYH14,TUBG1
Cellular Assembly and Organization	polarization of neurons	0.00629	3	DPYSL2,MAP1B,MAP2
Cellular Function and Maintenance	polarization of neurons	0.00629	3	DPYSL2,MAP1B,MAP2
Cell Morphology	polarization of neurons	0.00629	3	DPYSL2,MAP1B,MAP2
Tissue Development	polarization of neurons	0.00629	3	DPYSL2,MAP1B,MAP2
Cellular Development	polarization of neurons	0.00629	3	DPYSL2,MAP1B,MAP2
Nervous System Development and Function	polarization of neurons	0.00629	3	DPYSL2,MAP1B,MAP2
Protein Synthesis	quantity of LDH	0.00629	3	PFKM,PRDX1,PTGS2
Cellular Growth and Proliferation	colony formation of leukemia cell lines	0.00631	4	ATG7,BCL6,CTNNB1,ENO1
Cellular Growth and Proliferation	cytostasis	0.00644	19	ACVRL1,ANP32A,BCL6,CDKN1A,CTNNB1,ERBB2,G3BP1,GJA1,HMGB1,HSPA1A/HSPA1B,INO80B,MECOM,NGF,NME1,PRDX1,RRAS2,SULF1,TIFA,TPM2
Developmental Disorder	congenital anomaly of cardiovascular system	0.00686	12	ACVR2A,ADRA2A,CITED2,CRKL,FGF10,GJA1,JMJD6,PBX1,SIRT1,TMEM43,TRIM21,ZIC3
Cardiovascular Disease	congenital anomaly of cardiovascular system	0.00686	12	ACVR2A,ADRA2A,CITED2,CRKL,FGF10,GJA1,JMJD6,PBX1,SIRT1,TMEM43,TRIM21,ZIC3
DNA Replication, Recombination, and Repair	hydrolysis of GTP	0.00699	7	ARFGAP1,GNA11,NME1,RANBP1,RGS16,RRAS2,STMN2
Small Molecule Biochemistry	hydrolysis of GTP	0.00699	7	ARFGAP1,GNA11,NME1,RANBP1,RGS16,RRAS2,STMN2
Cell Signaling	hydrolysis of GTP	0.00699	7	ARFGAP1,GNA11,NME1,RANBP1,RGS16,RRAS2,STMN2
Nucleic Acid Metabolism	hydrolysis of GTP	0.00699	7	ARFGAP1,GNA11,NME1,RANBP1,RGS16,RRAS2,STMN2
Developmental Disorder	hypoplasia of cells	0.007	5	CTSS,GJA1,GPR4,KISS1R,SIRT1
Molecular Transport	release of prostaglandin E2	0.007	5	BCL6,ERBB2,HMGB1,NGF,PTGS2
Drug Metabolism	release of prostaglandin E2	0.007	5	BCL6,ERBB2,HMGB1,NGF,PTGS2
Small Molecule Biochemistry	release of prostaglandin E2	0.007	5	BCL6,ERBB2,HMGB1,NGF,PTGS2
Lipid Metabolism	release of prostaglandin E2	0.007	5	BCL6,ERBB2,HMGB1,NGF,PTGS2
DNA Replication, Recombination, and Repair	hydrolysis of nucleotide	0.00716	10	ARFGAP1,GNA11,HMGB1,HSPA5,NME1,PDE4A,RANBP1,RGS16,RRAS2,STMN2
Small Molecule Biochemistry	hydrolysis of nucleotide	0.00716	10	ARFGAP1,GNA11,HMGB1,HSPA5,NME1,PDE4A,RANBP1,RGS16,RRAS2,STMN2
Nucleic Acid Metabolism	hydrolysis of nucleotide	0.00716	10	ARFGAP1,GNA11,HMGB1,HSPA5,NME1,PDE4A,RANBP1,RGS16,RRAS2,STMN2
Endocrine System Disorders	adrenal gland hypofunction	0.00737	4	EIF2B2,PCSK1,PEX5,PTGS2
Cellular Movement	cell movement of lung cell lines	0.00737	4	ACVRL1,ERBB2,HMGB1,SST
Cell Death and Survival	cell death of bone cancer cell lines	0.00754	12	ARRB2,ATG7,BCL6,CASP9,CDIP1,CDK6,CDKN1A,CFLAR,ETHE1,HDAC5,NCL,PRDX1
Ophthalmic Disease	glaucoma	0.00756	7	ADRA2A,CA2,CA9,HTR3A,MYOC,OPA1,PTGS2
Cellular Assembly and Organization	transport of synaptic vesicles	0.00775	6	AMPH,CTNNB1,DPYSL2,HSPA8,Pfn2,SYT2
Nervous System Development and Function	transport of synaptic vesicles	0.00775	6	AMPH,CTNNB1,DPYSL2,HSPA8,Pfn2,SYT2
Cellular Movement	transport of synaptic vesicles	0.00775	6	AMPH,CTNNB1,DPYSL2,HSPA8,Pfn2,SYT2
Cellular Response to Therapeutics	sensitivity of cells	0.00785	11	APBB1,CASP9,CDKN1A,ERBB2,HSPA1A/HSPA1B,MCM8,PRDX1,RAD54B,SIRT1,SIRT6,UCP2
Tissue Development	abnormal morphology of caudal vertebra	0.00798	3	CRKL,GDF11,NOV
Nervous System Development and Function	abnormal morphology of caudal vertebra	0.00798	3	CRKL,GDF11,NOV
Embryonic Development	abnormal morphology of caudal vertebra	0.00798	3	CRKL,GDF11,NOV
Organ Development	abnormal morphology of caudal vertebra	0.00798	3	CRKL,GDF11,NOV
Organ Morphology	abnormal morphology of caudal vertebra	0.00798	3	CRKL,GDF11,NOV
Organismal Development	abnormal morphology of caudal vertebra	0.00798	3	CRKL,GDF11,NOV
Connective Tissue Development and Function	abnormal morphology of caudal vertebra	0.00798	3	CRKL,GDF11,NOV
Skeletal and Muscular System Development and Function	abnormal morphology of caudal vertebra	0.00798	3	CRKL,GDF11,NOV
Cellular Development	differentiation of white adipocytes	0.00798	3	CTBP1,FGF10,SIRT1
Connective Tissue Development and Function	differentiation of white adipocytes	0.00798	3	CTBP1,FGF10,SIRT1
Cellular Function and Maintenance	phagocytosis by bone marrow-derived macrophages	0.00798	3	ATG7,HMGB1,UCP2
Cell-To-Cell Signaling and Interaction	phagocytosis by bone marrow-derived macrophages	0.00798	3	ATG7,HMGB1,UCP2
Hematological System Development and Function	phagocytosis by bone marrow-derived macrophages	0.00798	3	ATG7,HMGB1,UCP2
Inflammatory Response	phagocytosis by bone marrow-derived macrophages	0.00798	3	ATG7,HMGB1,UCP2
RNA Post-Transcriptional Modification	selection of splice site	0.00798	3	RBMXL1,SRSF5,SRSF6
Neurological Disease	Huntington's Disease	0.00815	37	ACOT11,ATP6V1A,BANP,BCL6,CA2,CASP9,CFLAR,CTNNB1,CTSS,DIO2,FDFT1,GABRA3,GAS5,GJA1,GNAT2,HDAC5,HMGB2,HSP90AA1,HSPA1A/HSPA1B,HSPA5,HSPA8,HTR3A,MAP2,MRPL9,NGF,NME1,PDCL,PFKM,RANBP1,RRS1,SCG2,SERPINA3,SGTA,SH3BP4,SST,TPM3,UCHL1
Hereditary Disorder	Huntington's Disease	0.00815	37	ACOT11,ATP6V1A,BANP,BCL6,CA2,CASP9,CFLAR,CTNNB1,CTSS,DIO2,FDFT1,GABRA3,GAS5,GJA1,GNAT2,HDAC5,HMGB2,HSP90AA1,HSPA1A/HSPA1B,HSPA5,HSPA8,HTR3A,MAP2,MRPL9,NGF,NME1,PDCL,PFKM,RANBP1,RRS1,SCG2,SERPINA3,SGTA,SH3BP4,SST,TPM3,UCHL1
Skeletal and Muscular Disorders	Huntington's Disease	0.00815	37	ACOT11,ATP6V1A,BANP,BCL6,CA2,CASP9,CFLAR,CTNNB1,CTSS,DIO2,FDFT1,GABRA3,GAS5,GJA1,GNAT2,HDAC5,HMGB2,HSP90AA1,HSPA1A/HSPA1B,HSPA5,HSPA8,HTR3A,MAP2,MRPL9,NGF,NME1,PDCL,PFKM,RANBP1,RRS1,SCG2,SERPINA3,SGTA,SH3BP4,SST,TPM3,UCHL1
Cell Death and Survival	apoptosis of breast cancer cell lines	0.00818	18	ATG7,CASP9,CDKN1A,CFLAR,CSE1L,CTNNB1,ERBB2,FBXO32,HSPA5,HSPB1,KPNA2,NGF,NME1,PHB,PTGS2,PTPN2,SIRT1,SST
Developmental Disorder	congenital heart disease	0.00826	11	ACVR2A,ADRA2A,CITED2,CRKL,FGF10,GJA1,JMJD6,PBX1,SIRT1,TMEM43,TRIM21
Cardiovascular Disease	congenital heart disease	0.00826	11	ACVR2A,ADRA2A,CITED2,CRKL,FGF10,GJA1,JMJD6,PBX1,SIRT1,TMEM43,TRIM21
Cellular Assembly and Organization	quantity of cellular protrusions	0.00826	11	ACTG1,ACTR2,CAPZB,CRMP1,CTNNB1,DLL4,MAP1B,NGF,Pfn2,SLC17A5,TPM3
Cellular Function and Maintenance	quantity of cellular protrusions	0.00826	11	ACTG1,ACTR2,CAPZB,CRMP1,CTNNB1,DLL4,MAP1B,NGF,Pfn2,SLC17A5,TPM3
Cancer	colon carcinoma	0.00839	19	ACOT7,ACVR2A,CACYBP,CNRIP1,CTNNB1,GJA1,GPR4,HSPA8,IDH1,NTS,PEX5,PGAM1,PPP2R1A,PROX1,RNASEH2A,SDK1,TUBB2A,TUBG1,ZMYND19
Gastrointestinal Disease	colon carcinoma	0.00839	19	ACOT7,ACVR2A,CACYBP,CNRIP1,CTNNB1,GJA1,GPR4,HSPA8,IDH1,NTS,PEX5,PGAM1,PPP2R1A,PROX1,RNASEH2A,SDK1,TUBB2A,TUBG1,ZMYND19
Cardiovascular System Development and Function	development of cardiovascular system	0.00848	55	ACVR2A,ACVRL1,ADRA2A,AOC3,BCL6,CDKN1A,CFLAR,CHD7,CHM,CITED2,CRKL,CTBP1,CTNNB1,CTSS,DLL4,ERBB2,FGF10,FLT4,GJA1,GNA11,GYS1,HDAC5,HMGB1,HMGB2,HSD17B7,HSPB1,JMJD6,MAEA,MECOM,MYH14,NGF,ORAI1,OSR1,PBX1,PCSK5,PDGFC,PLOD3,PNPLA6,PROX1,PTGS2,RPS6KA2,SCG2,SEMA3F,SEMA4A,SEMA5A,SIN3B,SIRT1,SST,SULF1,TBX2,TBXA2R,TNFRSF11A,TRPC3,VLDLR,ZIC3
Nervous System Development and Function	abnormal morphology of commissure	0.00855	4	CASP9,MAP1B,MAP2,SEMA3F
Tissue Morphology	abnormal morphology of commissure	0.00855	4	CASP9,MAP1B,MAP2,SEMA3F
Cell Death and Survival	cell death of carcinoma cells	0.00876	5	CASP9,CFLAR,ENO1,ERBB2,SIRT1
Tumor Morphology	cell death of carcinoma cells	0.00876	5	CASP9,CFLAR,ENO1,ERBB2,SIRT1
Cellular Growth and Proliferation	colony formation of tumor cell lines	0.00907	17	ATG7,BCL6,CASP9,CDKN1A,CTNNB1,ENO1,ERBB2,GJA1,HSPA1A/HSPA1B,KPNA2,MCAM,MECOM,PHB,PTGS2,SEL1L,SEMA3F,VPS28
Molecular Transport	transport of H+	0.00926	6	ATP1A3,ATP5D,ATP6AP1,ATP6V1B1,CA2,COX4I2
Cell-To-Cell Signaling and Interaction	contact growth inhibition of tumor cell lines	0.0095	7	CDKN1A,CTNNB1,HMGB1,NGF,NME1,SULF1,TIFA
Cell Cycle	contact growth inhibition of tumor cell lines	0.0095	7	CDKN1A,CTNNB1,HMGB1,NGF,NME1,SULF1,TIFA
Cellular Growth and Proliferation	contact growth inhibition of tumor cell lines	0.0095	7	CDKN1A,CTNNB1,HMGB1,NGF,NME1,SULF1,TIFA
Cellular Assembly and Organization	branching of neurites	0.00956	15	CAPZB,CDKN1A,CRMP1,DPYSL2,GDA,HMGB1,HMGB2,MAP1B,NGF,OPA1,Pfn2,RAP2A,RAPSN,RPS6KA1,SULF1
Cellular Function and Maintenance	branching of neurites	0.00956	15	CAPZB,CDKN1A,CRMP1,DPYSL2,GDA,HMGB1,HMGB2,MAP1B,NGF,OPA1,Pfn2,RAP2A,RAPSN,RPS6KA1,SULF1
Cell Morphology	branching of neurites	0.00956	15	CAPZB,CDKN1A,CRMP1,DPYSL2,GDA,HMGB1,HMGB2,MAP1B,NGF,OPA1,Pfn2,RAP2A,RAPSN,RPS6KA1,SULF1
Tissue Development	branching of neurites	0.00956	15	CAPZB,CDKN1A,CRMP1,DPYSL2,GDA,HMGB1,HMGB2,MAP1B,NGF,OPA1,Pfn2,RAP2A,RAPSN,RPS6KA1,SULF1
Cellular Development	branching of neurites	0.00956	15	CAPZB,CDKN1A,CRMP1,DPYSL2,GDA,HMGB1,HMGB2,MAP1B,NGF,OPA1,Pfn2,RAP2A,RAPSN,RPS6KA1,SULF1
Nervous System Development and Function	branching of neurites	0.00956	15	CAPZB,CDKN1A,CRMP1,DPYSL2,GDA,HMGB1,HMGB2,MAP1B,NGF,OPA1,Pfn2,RAP2A,RAPSN,RPS6KA1,SULF1
Embryonic Development	branching of neurites	0.00956	15	CAPZB,CDKN1A,CRMP1,DPYSL2,GDA,HMGB1,HMGB2,MAP1B,NGF,OPA1,Pfn2,RAP2A,RAPSN,RPS6KA1,SULF1
Immunological Disease	allergic pulmonary eosinophilia	0.00985	4	CTSS,ENO1,HSPA5,PRDX1
Hematological Disease	allergic pulmonary eosinophilia	0.00985	4	CTSS,ENO1,HSPA5,PRDX1
Respiratory Disease	allergic pulmonary eosinophilia	0.00985	4	CTSS,ENO1,HSPA5,PRDX1
Inflammatory Response	allergic pulmonary eosinophilia	0.00985	4	CTSS,ENO1,HSPA5,PRDX1
Inflammatory Disease	allergic pulmonary eosinophilia	0.00985	4	CTSS,ENO1,HSPA5,PRDX1
Cellular Development	fate determination of cells	0.00985	4	BCL6,CTNNB1,PROX1,TBX2
Molecular Transport	concentration of phosphatidylserine	0.00992	3	CASP9,PHGDH,PTGS2
Carbohydrate Metabolism	concentration of phosphatidylserine	0.00992	3	CASP9,PHGDH,PTGS2
Small Molecule Biochemistry	concentration of phosphatidylserine	0.00992	3	CASP9,PHGDH,PTGS2
Lipid Metabolism	concentration of phosphatidylserine	0.00992	3	CASP9,PHGDH,PTGS2
Cellular Function and Maintenance	function of hematopoietic progenitor cells	0.00992	3	ATG7,CDKN1A,MECOM
Nervous System Development and Function	abnormal morphology of glossopharyngeal cranial nerve ganglion	0.0102	2	CRKL,MECOM
Tissue Morphology	abnormal morphology of glossopharyngeal cranial nerve ganglion	0.0102	2	CRKL,MECOM
Tissue Morphology	abnormal morphology of nephrogenic zone	0.0102	2	PBX1,PTGS2
Cell-To-Cell Signaling and Interaction	activation of spinal neuron	0.0102	2	NGF,PTGS2
Nervous System Development and Function	activation of spinal neuron	0.0102	2	NGF,PTGS2
Hereditary Disorder	adenomatous polyposis coli	0.0102	2	CTNNB1,PTGS2
Cancer	adenomatous polyposis coli	0.0102	2	CTNNB1,PTGS2
Gastrointestinal Disease	adenomatous polyposis coli	0.0102	2	CTNNB1,PTGS2
Organismal Injury and Abnormalities	adenomatous polyposis coli	0.0102	2	CTNNB1,PTGS2
Cell-To-Cell Signaling and Interaction	adherence of fibroblast cell lines	0.0102	2	MECOM,TMEM123
Tissue Development	adherence of fibroblast cell lines	0.0102	2	MECOM,TMEM123
Connective Tissue Development and Function	adherence of fibroblast cell lines	0.0102	2	MECOM,TMEM123
Cellular Development	arrest in growth of lymphocytes	0.0102	2	CDKN1A,CTNNB1
Hematological System Development and Function	arrest in growth of lymphocytes	0.0102	2	CDKN1A,CTNNB1
Cellular Growth and Proliferation	arrest in growth of lymphocytes	0.0102	2	CDKN1A,CTNNB1
Gene Expression	binding of progesterone response element	0.0102	2	ERBB2,HMGB2
Developmental Disorder	dedifferentiation of tumor cell lines	0.0102	2	ERBB2,NGF
Cancer	dedifferentiation of tumor cell lines	0.0102	2	ERBB2,NGF
Cellular Compromise	degeneration of tumor cell lines	0.0102	2	LRRK2,NGF
Cellular Assembly and Organization	fusion of secretory granules	0.0102	2	ERC1,NSF
Developmental Disorder	glycogen storage disease, muscular form	0.0102	2	GYS1,PFKM
Hereditary Disorder	glycogen storage disease, muscular form	0.0102	2	GYS1,PFKM
Metabolic Disease	glycogen storage disease, muscular form	0.0102	2	GYS1,PFKM
DNA Replication, Recombination, and Repair	hydrolysis of GDP	0.0102	2	NME1,RGS16
Small Molecule Biochemistry	hydrolysis of GDP	0.0102	2	NME1,RGS16
Nucleic Acid Metabolism	hydrolysis of GDP	0.0102	2	NME1,RGS16
Organ Morphology	lack of prostate gland	0.0102	2	FGF10,KISS1R
Reproductive System Development and Function	lack of prostate gland	0.0102	2	FGF10,KISS1R
Embryonic Development	migration of embryonic stem cells	0.0102	2	HMGB1,SLC3A2
Cellular Movement	migration of embryonic stem cells	0.0102	2	HMGB1,SLC3A2
Tissue Development	morphogenesis of metanephros	0.0102	2	CTNNB1,FGF10
Embryonic Development	morphogenesis of metanephros	0.0102	2	CTNNB1,FGF10
Organ Development	morphogenesis of metanephros	0.0102	2	CTNNB1,FGF10
Organismal Development	morphogenesis of metanephros	0.0102	2	CTNNB1,FGF10
Renal and Urological System Development and Function	morphogenesis of metanephros	0.0102	2	CTNNB1,FGF10
Gastrointestinal Disease	onset of insulin-dependent diabetes mellitus	0.0102	2	SLC3A2,UCP2
Endocrine System Disorders	onset of insulin-dependent diabetes mellitus	0.0102	2	SLC3A2,UCP2
Metabolic Disease	onset of insulin-dependent diabetes mellitus	0.0102	2	SLC3A2,UCP2
Immunological Disease	onset of insulin-dependent diabetes mellitus	0.0102	2	SLC3A2,UCP2
Skeletal and Muscular System Development and Function	patterning of axial skeleton	0.0102	2	ACVR2A,GDF11
Cellular Assembly and Organization	quantity of filopodia-like projection	0.0102	2	ACTR2,CAPZB
Cellular Function and Maintenance	quantity of filopodia-like projection	0.0102	2	ACTR2,CAPZB
Cell Cycle	senescence of melanoma cell lines	0.0102	2	DEK,TBX2
Carbohydrate Metabolism	synthesis of sialic acids	0.0102	2	CMAS,NANS
Small Molecule Biochemistry	synthesis of sialic acids	0.0102	2	CMAS,NANS
Protein Degradation	degradation of protein	0.0107	28	ATG4B,ATG7,AURKA,BANP,CAPN10,CASP9,CTSS,DERL1,EDEM3,FBXO32,GJA1,HGS,HSPA5,HTRA3,PCSK1,PCSK5,PJA1,PRSS12,PSMB3,PSMB5,PTPN2,RAB23,Rbx1,RNF40,SIRT1,SYVN1,TRAF3,UCHL1
Protein Synthesis	degradation of protein	0.0107	28	ATG4B,ATG7,AURKA,BANP,CAPN10,CASP9,CTSS,DERL1,EDEM3,FBXO32,GJA1,HGS,HSPA5,HTRA3,PCSK1,PCSK5,PJA1,PRSS12,PSMB3,PSMB5,PTPN2,RAB23,Rbx1,RNF40,SIRT1,SYVN1,TRAF3,UCHL1
Neurological Disease	dyskinesia	0.0108	38	ACOT11,ADRA2A,ATP6V1A,BANP,BCL6,CA2,CASP9,CFLAR,CTNNB1,CTSS,DIO2,FDFT1,GABRA3,GAS5,GJA1,GNAT2,HDAC5,HMGB2,HSP90AA1,HSPA1A/HSPA1B,HSPA5,HSPA8,HTR3A,MAP2,MRPL9,NGF,NME1,PDCL,PFKM,RANBP1,RRS1,SCG2,SERPINA3,SGTA,SH3BP4,SST,TPM3,UCHL1
Infectious Disease	infection by HIV-1	0.0108	38	ABTB1,ATG7,C6orf1,CA2,CCNT1,CCT2,DDX50,ETHE1,FAM172A,FBLIM1,HGS,HMGB1,IDH1,KCNK9,LMAN2,MECOM,MED28,MED8,MYO1F,NBEAL2,NUDT11,NUP50,PDIA6,PFKM,PIGY,PLOD3,PSMD12,PURA,RAB8A,RANBP1,RPL10A,SPAST,SRSF6,TECR,TFDP2,TMEM127,TRIM7,UBE2Z
Nervous System Development and Function	morphology of nervous system	0.0112	45	ACP2,APBB1,ARSG,CAPZB,CASP9,CHM,CITED2,CNTN6,CRKL,CRMP1,CRTAC1,CTNNB1,DPYSL2,ELOVL4,ERBB2,FAIM2,FEZ1,FGF10,GDF11,GJA1,GMFB,GPR37,HEXB,LRRK2,MAP1B,MAP2,MECOM,MEOX1,NGF,PEX5,Pfn2,PHGDH,PURA,RAPSN,RPS6KA1,SEMA3F,SEMA5A,SLC26A5,SLC5A3,SNTA1,SPAST,SULF1,SYN2,TTL,VLDLR
Tissue Development	abnormal morphology of frontal bone	0.0113	4	CRKL,GDF11,GJA1,HEXB
Embryonic Development	abnormal morphology of frontal bone	0.0113	4	CRKL,GDF11,GJA1,HEXB
Organ Development	abnormal morphology of frontal bone	0.0113	4	CRKL,GDF11,GJA1,HEXB
Organ Morphology	abnormal morphology of frontal bone	0.0113	4	CRKL,GDF11,GJA1,HEXB
Organismal Development	abnormal morphology of frontal bone	0.0113	4	CRKL,GDF11,GJA1,HEXB
Connective Tissue Development and Function	abnormal morphology of frontal bone	0.0113	4	CRKL,GDF11,GJA1,HEXB
Skeletal and Muscular System Development and Function	abnormal morphology of frontal bone	0.0113	4	CRKL,GDF11,GJA1,HEXB
Nervous System Development and Function	morphology of nervous tissue	0.0119	33	ARSG,CAPZB,CASP9,CITED2,CNTN6,CRKL,CRMP1,CRTAC1,DPYSL2,ERBB2,FEZ1,FGF10,GDF11,HEXB,LRRK2,MAP1B,MAP2,MECOM,MEOX1,NGF,Pfn2,PURA,RAPSN,RPS6KA1,SEMA3F,SEMA5A,SLC26A5,SLC5A3,SNTA1,SPAST,SULF1,SYN2,VLDLR
Tissue Morphology	morphology of nervous tissue	0.0119	33	ARSG,CAPZB,CASP9,CITED2,CNTN6,CRKL,CRMP1,CRTAC1,DPYSL2,ERBB2,FEZ1,FGF10,GDF11,HEXB,LRRK2,MAP1B,MAP2,MECOM,MEOX1,NGF,Pfn2,PURA,RAPSN,RPS6KA1,SEMA3F,SEMA5A,SLC26A5,SLC5A3,SNTA1,SPAST,SULF1,SYN2,VLDLR
Connective Tissue Disorders	high bone mass disease	0.0119	6	CA2,CLCN7,CTNNB1,FDFT1,OSTM1,TNFRSF11A
Developmental Disorder	high bone mass disease	0.0119	6	CA2,CLCN7,CTNNB1,FDFT1,OSTM1,TNFRSF11A
Skeletal and Muscular Disorders	high bone mass disease	0.0119	6	CA2,CLCN7,CTNNB1,FDFT1,OSTM1,TNFRSF11A
Cell Death and Survival	cell death of Purkinje cells	0.0121	3	ANP32A,ATG7,FAIM2
Neurological Disease	distal spinal muscular atrophy	0.0121	3	BSCL2,HSPB1,TRPV4
Hereditary Disorder	distal spinal muscular atrophy	0.0121	3	BSCL2,HSPB1,TRPV4
Skeletal and Muscular Disorders	distal spinal muscular atrophy	0.0121	3	BSCL2,HSPB1,TRPV4
Reproductive System Development and Function	puberty	0.0121	3	CHST8,ERBB2,KISS1R
Cellular Movement	migration of tumor cell lines	0.0123	32	ARRB2,AURKA,CA9,CHST10,CRKL,CRMP1,CSE1L,CTBP1,CTNNB1,DPYSL2,DSE,ERBB2,FBLIM1,FGF10,GJA1,GNA11,KISS1R,KPNA2,MCAM,NGF,NME1,NOV,PHB,PIK3R5,PTGS2,RNF144A,SEMA3F,SIRT1,SST,STMN3,TPM3,VPS28
Connective Tissue Disorders	gout	0.0128	4	PRPS1,PTGS2,TUBB2A,TUBG1
Developmental Disorder	gout	0.0128	4	PRPS1,PTGS2,TUBB2A,TUBG1
Hereditary Disorder	gout	0.0128	4	PRPS1,PTGS2,TUBB2A,TUBG1
Skeletal and Muscular Disorders	gout	0.0128	4	PRPS1,PTGS2,TUBB2A,TUBG1
Metabolic Disease	gout	0.0128	4	PRPS1,PTGS2,TUBB2A,TUBG1
Inflammatory Disease	gout	0.0128	4	PRPS1,PTGS2,TUBB2A,TUBG1
Cancer	transformation of kidney cell lines	0.0128	4	CTNNB1,ERBB2,PPP2R1B,TRAF3
Neurological Disease	Schizophrenia	0.013	31	ACOT7,ADRA2A,AMPH,APOL3/APOL4,ATP1A3,CLTB,DPYSL2,FEZ1,FXYD6,GABRA3,GPR37,HSPA1A/HSPA1B,IMPA2,KLC1,MAP6,NPRL2,NSF,PCSK1,PGAM1,PTGS2,SCG2,SEMA5A,SIRT1,SNRK,SST,STMN2,SYN2,TMC4,TRAF3,UCP2,YWHAH
Hereditary Disorder	Schizophrenia	0.013	31	ACOT7,ADRA2A,AMPH,APOL3/APOL4,ATP1A3,CLTB,DPYSL2,FEZ1,FXYD6,GABRA3,GPR37,HSPA1A/HSPA1B,IMPA2,KLC1,MAP6,NPRL2,NSF,PCSK1,PGAM1,PTGS2,SCG2,SEMA5A,SIRT1,SNRK,SST,STMN2,SYN2,TMC4,TRAF3,UCP2,YWHAH
Psychological Disorders	Schizophrenia	0.013	31	ACOT7,ADRA2A,AMPH,APOL3/APOL4,ATP1A3,CLTB,DPYSL2,FEZ1,FXYD6,GABRA3,GPR37,HSPA1A/HSPA1B,IMPA2,KLC1,MAP6,NPRL2,NSF,PCSK1,PGAM1,PTGS2,SCG2,SEMA5A,SIRT1,SNRK,SST,STMN2,SYN2,TMC4,TRAF3,UCP2,YWHAH
Cellular Movement	cell movement of squamous cell carcinoma cell lines	0.0132	5	AURKA,DSE,NME1,PTGS2,SULF1
Cell Morphology	morphology of central nervous system cells	0.0133	11	ARSG,CNTN6,CRMP1,ERBB2,FAIM2,HEXB,MAP1B,MAP2,PURA,SNTA1,VLDLR
Nervous System Development and Function	morphology of central nervous system cells	0.0133	11	ARSG,CNTN6,CRMP1,ERBB2,FAIM2,HEXB,MAP1B,MAP2,PURA,SNTA1,VLDLR
Infectious Disease	infection by Retroviridae	0.0133	42	ABTB1,APOBEC3B,ATG7,C6orf1,CA2,CCNT1,CCT2,DDX50,ETHE1,FAM172A,FBLIM1,GABRA3,HGS,HMGB1,IDH1,KCNK9,LMAN2,MECOM,MED28,MED8,MYO1F,NBEAL2,NUDT11,NUP50,PDE4A,PDIA6,PFKM,PIGY,PLOD3,PSMD12,PTGS2,PURA,RAB8A,RANBP1,RPL10A,SPAST,SRSF6,TECR,TFDP2,TMEM127,TRIM7,UBE2Z
Cell Death and Survival	apoptosis of cortical neurons	0.0135	7	CASP9,CDKN1A,HSPA5,MAP1B,PTGS2,SERPINA3,SIRT1
Cellular Growth and Proliferation	cytostasis of tumor cell lines	0.0139	11	BCL6,CDKN1A,CTNNB1,ERBB2,G3BP1,HMGB1,INO80B,NGF,NME1,SULF1,TIFA
Neurological Disease	peripheral neuropathy	0.0139	9	BSCL2,HSPB1,MYH14,NGF,PNPLA6,PRPS1,RAPSN,SPAST,TRPV4
Cellular Development	immortalization	0.0139	6	BCL6,CDKN1A,ERBB2,MLLT1,PBX1,TBX2
Cellular Development	proliferation of epithelial cell lines	0.0141	14	CASP9,CDK6,CDKN1A,CTNNB1,ERBB2,HSPA1A/HSPA1B,MED28,NME1,NPSR1,NTS,PBX1,PPP2R1A,PTGS2,RBBP9
Cellular Growth and Proliferation	proliferation of epithelial cell lines	0.0141	14	CASP9,CDK6,CDKN1A,CTNNB1,ERBB2,HSPA1A/HSPA1B,MED28,NME1,NPSR1,NTS,PBX1,PPP2R1A,PTGS2,RBBP9
Hair and Skin Development and Function	proliferation of epithelial cell lines	0.0141	14	CASP9,CDK6,CDKN1A,CTNNB1,ERBB2,HSPA1A/HSPA1B,MED28,NME1,NPSR1,NTS,PBX1,PPP2R1A,PTGS2,RBBP9
Cellular Development	lifespan of cells	0.0145	5	BCL6,CDK6,CDKN1A,OSCAR,SIRT1
Tissue Morphology	abnormal morphology of limb bud	0.0145	4	FGF10,MECOM,OSR1,PBX1
Nervous System Development and Function	cell cycle progression of neurons	0.0145	3	CTNNB1,GDF11,ZIC3
Cell Cycle	cell cycle progression of neurons	0.0145	3	CTNNB1,GDF11,ZIC3
Cellular Development	differentiation of macrophage cancer cell lines	0.0145	3	CTNNB1,PTGS2,TNFRSF11A
Cellular Function and Maintenance	engulfment of thymocytes	0.0145	3	HMGB1,ORAI1,UCP2
Hematopoiesis	engulfment of thymocytes	0.0145	3	HMGB1,ORAI1,UCP2
Organ Morphology	mass of epididymis	0.0145	3	CHST8,HEXB,KISS1R
Reproductive System Development and Function	mass of epididymis	0.0145	3	CHST8,HEXB,KISS1R
Organ Morphology	quantity of nephron	0.0145	3	GDF11,PBX1,PTGS2
Renal and Urological System Development and Function	quantity of nephron	0.0145	3	GDF11,PBX1,PTGS2
Cell-To-Cell Signaling and Interaction	response of hematopoietic cells	0.0145	3	HMGB1,TNFRSF11A,UCP2
Cellular Assembly and Organization	transport of mitochondria	0.0145	3	MAP1B,OPA1,UCHL1
Cell Death and Survival	cell death of pheochromocytoma cell lines	0.0146	9	AKAP1,CASP9,DHCR24,HSPB1,NGF,PPP2R1A,PPP2R1B,PTGS2,UCP2
Cell Cycle	senescence of cells	0.0147	14	ATG7,BCL6,CDKN1A,CTNNB1,DEK,E2F6,ERBB2,HSPA1A/HSPA1B,PSMB5,SIN3B,SIRT1,SIRT6,TBX2,TSC22D1
Tissue Development	development of epithelial tissue	0.0149	27	ACVRL1,CA2,CA9,CASP9,CDKN1A,CTNNB1,DLL4,ERBB2,FGF10,FLT4,GDF11,GJB2,HMGB1,HMGB2,NGF,PLOD3,PROX1,PTGS2,RRAS2,SCG2,SEMA3F,SIRT1,SST,SULF1,TBXA2R,TNFRSF11A,VLDLR
Neurological Disease	Aicardi-Goutieres syndrome	0.0149	2	RNASEH2A,ROGDI
Hereditary Disorder	Aicardi-Goutieres syndrome	0.0149	2	RNASEH2A,ROGDI
Cell Morphology	abnormal morphology of alveolar type I cells	0.0149	2	ARRB2,CITED2
Tissue Development	abnormal morphology of alveolar type I cells	0.0149	2	ARRB2,CITED2
Embryonic Development	abnormal morphology of alveolar type I cells	0.0149	2	ARRB2,CITED2
Organ Development	abnormal morphology of alveolar type I cells	0.0149	2	ARRB2,CITED2
Organ Morphology	abnormal morphology of alveolar type I cells	0.0149	2	ARRB2,CITED2
Organismal Development	abnormal morphology of alveolar type I cells	0.0149	2	ARRB2,CITED2
Respiratory System Development and Function	abnormal morphology of alveolar type I cells	0.0149	2	ARRB2,CITED2
Cellular Development	arrest in growth of pheochromocytoma cell lines	0.0149	2	CDKN1A,NGF
Cellular Growth and Proliferation	arrest in growth of pheochromocytoma cell lines	0.0149	2	CDKN1A,NGF
Nervous System Development and Function	cell cycle progression of neuronal progenitor cells	0.0149	2	CTNNB1,GDF11
Cell Cycle	cell cycle progression of neuronal progenitor cells	0.0149	2	CTNNB1,GDF11
Cancer	follicular cyst	0.0149	2	CTNNB1,NGF
Organismal Injury and Abnormalities	follicular cyst	0.0149	2	CTNNB1,NGF
Tissue Development	formation of limb bud	0.0149	2	FGF10,GJA1
Embryonic Development	formation of limb bud	0.0149	2	FGF10,GJA1
Organismal Development	formation of limb bud	0.0149	2	FGF10,GJA1
Skeletal and Muscular Disorders	formation of rhabdomyosarcoma	0.0149	2	CDKN1A,ERBB2
Cancer	formation of rhabdomyosarcoma	0.0149	2	CDKN1A,ERBB2
Neurological Disease	hypoplasia of olfactory bulb	0.0149	2	PHGDH,ZIC3
Developmental Disorder	hypoplasia of olfactory bulb	0.0149	2	PHGDH,ZIC3
Organ Morphology	lack of adrenal gland	0.0149	2	CITED2,PBX1
Neurological Disease	mechanical hypersensitivity	0.0149	2	ERBB2,HTR3A
Carbohydrate Metabolism	metabolism of fructose-1,6-diphosphate	0.0149	2	ALDOC,PFKM
DNA Replication, Recombination, and Repair	mismatch repair of DNA	0.0149	2	CDKN1A,HMGB1
Tissue Development	morphogenesis of semicircular canal	0.0149	2	CHD7,FGF10
Embryonic Development	morphogenesis of semicircular canal	0.0149	2	CHD7,FGF10
Organ Development	morphogenesis of semicircular canal	0.0149	2	CHD7,FGF10
Organ Morphology	morphogenesis of semicircular canal	0.0149	2	CHD7,FGF10
Organismal Development	morphogenesis of semicircular canal	0.0149	2	CHD7,FGF10
Connective Tissue Development and Function	morphogenesis of semicircular canal	0.0149	2	CHD7,FGF10
Skeletal and Muscular System Development and Function	morphogenesis of semicircular canal	0.0149	2	CHD7,FGF10
Auditory and Vestibular System Development and Function	morphogenesis of semicircular canal	0.0149	2	CHD7,FGF10
Gastrointestinal Disease	obstructive cholestasis	0.0149	2	GJA1,GJB2
Hepatic System Disease	obstructive cholestasis	0.0149	2	GJA1,GJB2
Tissue Development	ossification of skull	0.0149	2	GJA1,PCSK5
Embryonic Development	ossification of skull	0.0149	2	GJA1,PCSK5
Organ Development	ossification of skull	0.0149	2	GJA1,PCSK5
Organismal Development	ossification of skull	0.0149	2	GJA1,PCSK5
Connective Tissue Development and Function	ossification of skull	0.0149	2	GJA1,PCSK5
Skeletal and Muscular System Development and Function	ossification of skull	0.0149	2	GJA1,PCSK5
Developmental Disorder	patent ductus arteriosus	0.0149	2	ADRA2A,PTGS2
Cardiovascular Disease	patent ductus arteriosus	0.0149	2	ADRA2A,PTGS2
Cellular Assembly and Organization	polarization of hippocampal neurons	0.0149	2	MAP1B,MAP2
Cellular Function and Maintenance	polarization of hippocampal neurons	0.0149	2	MAP1B,MAP2
Cell Morphology	polarization of hippocampal neurons	0.0149	2	MAP1B,MAP2
Tissue Development	polarization of hippocampal neurons	0.0149	2	MAP1B,MAP2
Cellular Development	polarization of hippocampal neurons	0.0149	2	MAP1B,MAP2
Nervous System Development and Function	polarization of hippocampal neurons	0.0149	2	MAP1B,MAP2
Cellular Development	proliferation of mammary tumor	0.0149	2	ERBB2,UCHL1
Cellular Growth and Proliferation	proliferation of mammary tumor	0.0149	2	ERBB2,UCHL1
Tumor Morphology	proliferation of mammary tumor	0.0149	2	ERBB2,UCHL1
Cellular Assembly and Organization	quantity of secretory vesicles	0.0149	2	PTGS2,PTPRN
Gastrointestinal Disease	tonsillitis	0.0149	2	ADRA2A,PTGS2
Infectious Disease	tonsillitis	0.0149	2	ADRA2A,PTGS2
Inflammatory Disease	tonsillitis	0.0149	2	ADRA2A,PTGS2
Molecular Transport	transport of green fluorescent protein	0.0149	2	KPNA2,PEX5
Protein Trafficking	transport of green fluorescent protein	0.0149	2	KPNA2,PEX5
Tissue Development	development of pancreas	0.015	6	ACVR2A,CTNNB1,FGF10,GDF11,ILDR2,INSM1
Embryonic Development	development of pancreas	0.015	6	ACVR2A,CTNNB1,FGF10,GDF11,ILDR2,INSM1
Organ Development	development of pancreas	0.015	6	ACVR2A,CTNNB1,FGF10,GDF11,ILDR2,INSM1
Organismal Development	development of pancreas	0.015	6	ACVR2A,CTNNB1,FGF10,GDF11,ILDR2,INSM1
Endocrine System Development and Function	development of pancreas	0.015	6	ACVR2A,CTNNB1,FGF10,GDF11,ILDR2,INSM1
Digestive System Development and Function	development of pancreas	0.015	6	ACVR2A,CTNNB1,FGF10,GDF11,ILDR2,INSM1
Cell Morphology	morphology of brain cells	0.0154	9	ARSG,CNTN6,CRMP1,FAIM2,HEXB,MAP1B,MAP2,PURA,VLDLR
Nervous System Development and Function	morphology of brain cells	0.0154	9	ARSG,CNTN6,CRMP1,FAIM2,HEXB,MAP1B,MAP2,PURA,VLDLR
Organ Morphology	morphology of brain cells	0.0154	9	ARSG,CNTN6,CRMP1,FAIM2,HEXB,MAP1B,MAP2,PURA,VLDLR
Cancer	invasion of tumor cells	0.0158	11	ARHGEF18,CA9,ERBB2,KISS1R,MCAM,mir-103,NOV,PROX1,PTGS2,TBX2,TRAF3
Cellular Movement	invasion of tumor cells	0.0158	11	ARHGEF18,CA9,ERBB2,KISS1R,MCAM,mir-103,NOV,PROX1,PTGS2,TBX2,TRAF3
Tumor Morphology	invasion of tumor cells	0.0158	11	ARHGEF18,CA9,ERBB2,KISS1R,MCAM,mir-103,NOV,PROX1,PTGS2,TBX2,TRAF3
Renal and Urological Disease	chronic kidney disease	0.0162	9	CA2,CA9,HMGB1,HSP90AA1,PDE4A,PSMB5,TUBB2A,TUBG1,VLDLR
Cellular Assembly and Organization	organization of cellular membrane	0.0166	8	ATG7,CAPZB,Cstad,CTNNB1,DHCR24,FBLIM1,OPA1,PEX5
Molecular Transport	secretion of protein	0.0166	8	APBB1,ERBB2,LPHN2,PCSK1,SCG2,SEC24C,SEL1L,TRAF3
Protein Trafficking	secretion of protein	0.0166	8	APBB1,ERBB2,LPHN2,PCSK1,SCG2,SEC24C,SEL1L,TRAF3
Cell Death and Survival	cell death	0.0169	156	ACVRL1,AKAP1,ALDOC,ANP32A,AP2A2,APBB1,ARRB2,ATG7,ATP2B4,ATP6AP1,AURKA,BCL6,C4bp,CA9,CACYBP,CAPN10,CASP9,CCNT1,CCT2,CCT4,CCT8,CDIP1,CDK19,CDK6,CDKN1A,CFLAR,CHMP3,CITED2,CLCN7,CMIP,CSE1L,CTBP1,CTNNB1,CTSS,DEK,DHCR24,DLL4,E2F6,ELOVL4,ENO1,ERBB2,ERC1,ETHE1,FAIM2,FANCE,FBLIM1,FBXO32,FDFT1,FGF10,FLT4,GDA,GDF11,GJA1,GJB2,GMFB,GNA11,GPR37,HDAC5,HEXB,HMGB1,HMGB2,HSP90AA1,HSPA1A/HSPA1B,HSPA5,HSPA8,HSPB1,IF…
Tissue Morphology	abnormal morphology of olfactory epithelium	0.0172	3	CASP9,GDF11,INSM1
Cellular Development	differentiation of memory B cells	0.0172	3	BCL6,IL17C,PTGS2
Hematological System Development and Function	differentiation of memory B cells	0.0172	3	BCL6,IL17C,PTGS2
Hematopoiesis	differentiation of memory B cells	0.0172	3	BCL6,IL17C,PTGS2
Humoral Immune Response	differentiation of memory B cells	0.0172	3	BCL6,IL17C,PTGS2
Tissue Development	inflammation of adipose tissue	0.0172	3	ACOT11,SIRT1,TRPV4
Inflammatory Response	inflammation of adipose tissue	0.0172	3	ACOT11,SIRT1,TRPV4
Developmental Disorder	kyphoscoliosis	0.0172	3	ACP2,FKBP14,TRPV4
Skeletal and Muscular Disorders	kyphoscoliosis	0.0172	3	ACP2,FKBP14,TRPV4
Cellular Movement	migration of lung cell lines	0.0172	3	ACVRL1,ERBB2,SST
Respiratory System Development and Function	migration of lung cell lines	0.0172	3	ACVRL1,ERBB2,SST
Cellular Assembly and Organization	organization of endoplasmic reticulum	0.0172	3	ATL3,PEX5,SEC23IP
Cellular Function and Maintenance	organization of endoplasmic reticulum	0.0172	3	ATL3,PEX5,SEC23IP
Embryonic Development	size of atrioventricular canal cushion	0.0172	3	ERBB2,NOV,TBX2
Tissue Morphology	size of atrioventricular canal cushion	0.0172	3	ERBB2,NOV,TBX2
Cell Morphology	abnormal morphology of Purkinje cells	0.0173	5	ARSG,HEXB,MAP1B,MAP2,PURA
Nervous System Development and Function	abnormal morphology of Purkinje cells	0.0173	5	ARSG,HEXB,MAP1B,MAP2,PURA
Organ Morphology	abnormal morphology of Purkinje cells	0.0173	5	ARSG,HEXB,MAP1B,MAP2,PURA
Skeletal and Muscular System Development and Function	morphology of axial skeleton	0.0174	13	ACP2,CDKN1A,CRKL,E2F6,FGF10,GDF11,GJA1,HEXB,MEOX1,NOV,PBX1,RC3H1,SULF1
Organismal Injury and Abnormalities	Edema	0.018	20	ADRA2A,ATP1A3,CA2,CA9,CFLAR,CITED2,FLT4,GJA1,HMGB1,HSD17B7,JMJD6,MECOM,NFAT5,OSR1,PBX1,PTGS2,SIRT1,SST,TBX2,TBXA2R
Neurological Disease	tauopathy	0.0181	31	ADRA2A,ANP32A,APBB1,CASP9,CTSS,DHCR24,DPYSL2,EEF1G,FDFT1,G3BP1,GABRA3,HSPA1A/HSPA1B,HSPA5,HTR3A,KCNC4,LPHN2,NGF,OGN,OPA1,PRDX1,PTGS2,SERPINA3,SET,SLC2A3,SPON1,SYVN1,TFCP2,TUBB2A,TUBG1,UCHL1,VLDLR
Tissue Development	abnormal morphology of inner nuclear layer	0.0182	4	MAP1B,SEMA5A,SIRT1,VLDLR
Embryonic Development	abnormal morphology of inner nuclear layer	0.0182	4	MAP1B,SEMA5A,SIRT1,VLDLR
Organ Development	abnormal morphology of inner nuclear layer	0.0182	4	MAP1B,SEMA5A,SIRT1,VLDLR
Organ Morphology	abnormal morphology of inner nuclear layer	0.0182	4	MAP1B,SEMA5A,SIRT1,VLDLR
Organismal Development	abnormal morphology of inner nuclear layer	0.0182	4	MAP1B,SEMA5A,SIRT1,VLDLR
Visual System Development and Function	abnormal morphology of inner nuclear layer	0.0182	4	MAP1B,SEMA5A,SIRT1,VLDLR
Tissue Development	development of rib	0.0182	4	GJA1,MEOX1,PBX1,ZIC3
Embryonic Development	development of rib	0.0182	4	GJA1,MEOX1,PBX1,ZIC3
Organ Development	development of rib	0.0182	4	GJA1,MEOX1,PBX1,ZIC3
Organismal Development	development of rib	0.0182	4	GJA1,MEOX1,PBX1,ZIC3
Connective Tissue Development and Function	development of rib	0.0182	4	GJA1,MEOX1,PBX1,ZIC3
Skeletal and Muscular System Development and Function	development of rib	0.0182	4	GJA1,MEOX1,PBX1,ZIC3
Neurological Disease	essential tremor	0.0182	4	ADRA2A,CA2,CA9,HTR3A
Hematological Disease	hypoxia	0.0182	4	DLL4,ERBB2,GNA11,PFKM
Respiratory Disease	hypoxia	0.0182	4	DLL4,ERBB2,GNA11,PFKM
Cancer	invasion of digestive organ tumor	0.0182	4	CTSS,ERBB2,HMGB1,NME1
Tumor Morphology	invasion of digestive organ tumor	0.0182	4	CTSS,ERBB2,HMGB1,NME1
Molecular Transport	quantity of LH in blood	0.0182	4	CHST8,KISS1R,PTGS2,SIRT1
Protein Synthesis	quantity of LH in blood	0.0182	4	CHST8,KISS1R,PTGS2,SIRT1
Small Molecule Biochemistry	quantity of LH in blood	0.0182	4	CHST8,KISS1R,PTGS2,SIRT1
Endocrine System Development and Function	quantity of LH in blood	0.0182	4	CHST8,KISS1R,PTGS2,SIRT1
Embryonic Development	limb development	0.0185	12	CHD7,CTNNB1,FGF10,GJA1,MECOM,PBX1,PCSK5,PDGFC,RAB23,SCG2,SIRT1,TBX2
Organismal Development	limb development	0.0185	12	CHD7,CTNNB1,FGF10,GJA1,MECOM,PBX1,PCSK5,PDGFC,RAB23,SCG2,SIRT1,TBX2
Skeletal and Muscular System Development and Function	limb development	0.0185	12	CHD7,CTNNB1,FGF10,GJA1,MECOM,PBX1,PCSK5,PDGFC,RAB23,SCG2,SIRT1,TBX2
Cell Cycle	DNA recombination	0.0185	8	HMGB1,HMGB2,HMGN2,KPNA2,MMS22L,NGF,RAD54B,SIRT6
DNA Replication, Recombination, and Repair	DNA recombination	0.0185	8	HMGB1,HMGB2,HMGN2,KPNA2,MMS22L,NGF,RAD54B,SIRT6
Neurological Disease	seizures	0.0188	18	ACP2,AMPH,CA2,CA9,GABRA3,GNA11,HEXB,KCNQ3,MAP1B,NAPB,PRICKLE2,PTGS2,PTPRN,PURA,RNF144A,SEMA3F,SNTA1,SYN2
Cellular Compromise	breakage of chromosomes	0.0188	5	CDKN1A,HMGB1,HSPA1A/HSPA1B,MCM8,SIRT6
DNA Replication, Recombination, and Repair	breakage of chromosomes	0.0188	5	CDKN1A,HMGB1,HSPA1A/HSPA1B,MCM8,SIRT6
Cellular Movement	migration of cells	0.0189	87	ACVRL1,Adam1a,ADRA2A,AOC3,APBB1,ARRB2,AURKA,CA9,CCNT1,CD99L2,CDKN1A,CHST10,CITED2,CRKL,CRMP1,CSE1L,CTBP1,CTNNB1,CTSS,CYTH2,DEK,DLL4,DPYSL2,DSE,Ear2 (includes others),ERBB2,FBLIM1,FGF10,FLT4,GJA1,GJB2,GNA11,HMGB1,HSP90AA1,HSPA1A/HSPA1B,HSPA5,HSPB1,JMJD6,KCNK9,KISS1R,KPNA2,LRRK2,MAP1B,MAP2,MATN2,MC4R,MCAM,MYO1F,MYOC,NCL,NEXN,NFAT5,NGF,NME1,NOV,NPTX2,NTS,PDCL,PEX5,PHB,PIK3R5,PRDX1,PROX1,PTGS2,PTPN2,…
Cellular Development	proliferation of kidney cell lines	0.0195	11	AURKA,CDKN1A,CTNNB1,ERBB2,MED28,NCL,NPSR1,PPP2R1A,PPP2R1B,PTGS2,TPM2
Renal and Urological System Development and Function	proliferation of kidney cell lines	0.0195	11	AURKA,CDKN1A,CTNNB1,ERBB2,MED28,NCL,NPSR1,PPP2R1A,PPP2R1B,PTGS2,TPM2
Cellular Growth and Proliferation	proliferation of kidney cell lines	0.0195	11	AURKA,CDKN1A,CTNNB1,ERBB2,MED28,NCL,NPSR1,PPP2R1A,PPP2R1B,PTGS2,TPM2
Cellular Development	differentiation of blood cells	0.0201	41	ACVR2A,AP3D1,BCL6,CDK6,CDKN1A,CHD7,CITED2,CTBP1,CTNNB1,DEK,DLL4,ELF1,HDAC5,HMGB1,HMGB2,HSP90AA1,HSPA1A/HSPA1B,IFNGR2,IL17C,IL17D,JMJD6,MECOM,MLLT1,NGF,PCSK1,PTGS2,PTPN2,RC3H1,ROGDI,RPS6KA1,SART1,SEMA4A,SIN3B,SIRT1,SIRT6,SLC25A38,SLC3A2,SNRK,TNFRSF11A,TRAF3,ZMYM2
Hematological System Development and Function	differentiation of blood cells	0.0201	41	ACVR2A,AP3D1,BCL6,CDK6,CDKN1A,CHD7,CITED2,CTBP1,CTNNB1,DEK,DLL4,ELF1,HDAC5,HMGB1,HMGB2,HSP90AA1,HSPA1A/HSPA1B,IFNGR2,IL17C,IL17D,JMJD6,MECOM,MLLT1,NGF,PCSK1,PTGS2,PTPN2,RC3H1,ROGDI,RPS6KA1,SART1,SEMA4A,SIN3B,SIRT1,SIRT6,SLC25A38,SLC3A2,SNRK,TNFRSF11A,TRAF3,ZMYM2
Cancer	development of neuroendocrine tumor	0.0202	3	CTNNB1,CTSS,PTGS2
Nervous System Development and Function	lack of corpus callosum	0.0202	3	APBB1,CASP9,MAP1B
Organ Morphology	lack of corpus callosum	0.0202	3	APBB1,CASP9,MAP1B
Cell Cycle	initiation of S phase	0.0203	4	CDK6,CDKN1A,E2F6,PTPN2
Organ Morphology	lack of corpus luteum	0.0203	4	ACVR2A,KISS1R,PTGS2,SIRT1
Reproductive System Development and Function	lack of corpus luteum	0.0203	4	ACVR2A,KISS1R,PTGS2,SIRT1
Cell Cycle	M phase of kidney cell lines	0.0204	2	PTPN2,RPS6KA2
Tissue Development	abnormal morphology of inner plexiform layer	0.0204	2	GDF11,SEMA5A
Embryonic Development	abnormal morphology of inner plexiform layer	0.0204	2	GDF11,SEMA5A
Organ Development	abnormal morphology of inner plexiform layer	0.0204	2	GDF11,SEMA5A
Organ Morphology	abnormal morphology of inner plexiform layer	0.0204	2	GDF11,SEMA5A
Organismal Development	abnormal morphology of inner plexiform layer	0.0204	2	GDF11,SEMA5A
Visual System Development and Function	abnormal morphology of inner plexiform layer	0.0204	2	GDF11,SEMA5A
Nervous System Development and Function	abnormal morphology of vagus nerve	0.0204	2	ERBB2,SLC5A3
Tissue Morphology	abnormal morphology of vagus nerve	0.0204	2	ERBB2,SLC5A3
Cell Death and Survival	apoptosis of superior cervical ganglion neurons	0.0204	2	HSPB1,NGF
Neurological Disease	autosomal dominant Parkinson disease	0.0204	2	LRRK2,UCHL1
Hereditary Disorder	autosomal dominant Parkinson disease	0.0204	2	LRRK2,UCHL1
Skeletal and Muscular Disorders	autosomal dominant Parkinson disease	0.0204	2	LRRK2,UCHL1
Hematological System Development and Function	cell viability of monocytes	0.0204	2	NGF,NME1
Cell Death and Survival	cell viability of monocytes	0.0204	2	NGF,NME1
Connective Tissue Disorders	cutaneous lupus erythematosus	0.0204	2	HMGB1,TRIM21
Skeletal and Muscular Disorders	cutaneous lupus erythematosus	0.0204	2	HMGB1,TRIM21
Dermatological Diseases and Conditions	cutaneous lupus erythematosus	0.0204	2	HMGB1,TRIM21
Immunological Disease	cutaneous lupus erythematosus	0.0204	2	HMGB1,TRIM21
Inflammatory Disease	cutaneous lupus erythematosus	0.0204	2	HMGB1,TRIM21
Cellular Development	differentiation of naive B cells	0.0204	2	IL17C,IL17D
Hematological System Development and Function	differentiation of naive B cells	0.0204	2	IL17C,IL17D
Hematopoiesis	differentiation of naive B cells	0.0204	2	IL17C,IL17D
Humoral Immune Response	differentiation of naive B cells	0.0204	2	IL17C,IL17D
Nervous System Development and Function	exit from cell cycle progression of neurons	0.0204	2	CTNNB1,ZIC3
Cell Cycle	exit from cell cycle progression of neurons	0.0204	2	CTNNB1,ZIC3
Connective Tissue Development and Function	haptotaxis of fibroblast cell lines	0.0204	2	ACTR2,CRKL
Cellular Movement	haptotaxis of fibroblast cell lines	0.0204	2	ACTR2,CRKL
Tissue Morphology	lack of limb bud	0.0204	2	FGF10,SIRT1
Tissue Morphology	mass of subcutaneous fat	0.0204	2	DHCR24,SIRT1
Connective Tissue Development and Function	mass of subcutaneous fat	0.0204	2	DHCR24,SIRT1
Carbohydrate Metabolism	metabolism of myo-inositol	0.0204	2	IMPA2,SLC5A3
Small Molecule Biochemistry	metabolism of myo-inositol	0.0204	2	IMPA2,SLC5A3
Neurological Disease	neurodegeneration of dopaminergic neurons	0.0204	2	GPR37,PTGS2
Cellular Compromise	neurodegeneration of dopaminergic neurons	0.0204	2	GPR37,PTGS2
Cell Death and Survival	neurodegeneration of dopaminergic neurons	0.0204	2	GPR37,PTGS2
Connective Tissue Disorders	onset of arthritis	0.0204	2	CD180,HMGB1
Skeletal and Muscular Disorders	onset of arthritis	0.0204	2	CD180,HMGB1
Inflammatory Disease	onset of arthritis	0.0204	2	CD180,HMGB1
Small Molecule Biochemistry	oxidation of fat	0.0204	2	SIRT1,UCP2
Lipid Metabolism	oxidation of fat	0.0204	2	SIRT1,UCP2
Energy Production	oxidation of fat	0.0204	2	SIRT1,UCP2
Cellular Development	proliferation of urothelial cells	0.0204	2	CDKN1A,FGF10
Renal and Urological System Development and Function	proliferation of urothelial cells	0.0204	2	CDKN1A,FGF10
Cellular Growth and Proliferation	proliferation of urothelial cells	0.0204	2	CDKN1A,FGF10
Tissue Morphology	quantity of white adipocytes	0.0204	2	BSCL2,CDKN1A
Connective Tissue Development and Function	quantity of white adipocytes	0.0204	2	BSCL2,CDKN1A
Molecular Transport	secretion of thyroid hormone	0.0204	2	GNA11,SIRT1
Small Molecule Biochemistry	secretion of thyroid hormone	0.0204	2	GNA11,SIRT1
Endocrine System Development and Function	secretion of thyroid hormone	0.0204	2	GNA11,SIRT1
Nervous System Development and Function	size of anterior commissure	0.0204	2	MAP1B,MAP2
Tissue Morphology	size of anterior commissure	0.0204	2	MAP1B,MAP2
Cellular Assembly and Organization	size of early endosomes	0.0204	2	HGS,SRSF5
Cell Morphology	size of early endosomes	0.0204	2	HGS,SRSF5
Cancer	superficial spreading melanoma	0.0204	2	CSE1L,CTNNB1
Dermatological Diseases and Conditions	superficial spreading melanoma	0.0204	2	CSE1L,CTNNB1
Cell Morphology	swelling of axons	0.0204	2	KLC1,PNPLA6
Cellular Compromise	swelling of axons	0.0204	2	KLC1,PNPLA6
Inflammatory Disease	swelling of axons	0.0204	2	KLC1,PNPLA6
Small Molecule Biochemistry	synthesis of very long chain fatty acid	0.0204	2	ELOVL4,TECR
Lipid Metabolism	synthesis of very long chain fatty acid	0.0204	2	ELOVL4,TECR
Infectious Disease	verruca vulgaris	0.0204	2	MCAM,PTGS2
Organismal Injury and Abnormalities	verruca vulgaris	0.0204	2	MCAM,PTGS2
Dermatological Diseases and Conditions	verruca vulgaris	0.0204	2	MCAM,PTGS2
Developmental Disorder	aplasia	0.0205	5	CITED2,CTNNB1,FGF10,MAP1B,PCSK5
Infectious Disease	infection by Dengue virus 2	0.0205	5	ACTR2,AMPH,CLTB,ERC1,STAU1
Cellular Assembly and Organization	outgrowth of neurites	0.0206	23	ANP32A,APBB1,CDKN1A,DOK4,DPYSL2,FEZ1,GJA1,HMGB1,LRRK2,MAP1B,MAP2,NGF,PDE4A,RAPSN,RPS6KA1,SEMA3F,SEMA5A,SPAST,SPOCK2,SST,STMN2,TTLL7,VLDLR
Cell Morphology	outgrowth of neurites	0.0206	23	ANP32A,APBB1,CDKN1A,DOK4,DPYSL2,FEZ1,GJA1,HMGB1,LRRK2,MAP1B,MAP2,NGF,PDE4A,RAPSN,RPS6KA1,SEMA3F,SEMA5A,SPAST,SPOCK2,SST,STMN2,TTLL7,VLDLR
Nervous System Development and Function	outgrowth of neurites	0.0206	23	ANP32A,APBB1,CDKN1A,DOK4,DPYSL2,FEZ1,GJA1,HMGB1,LRRK2,MAP1B,MAP2,NGF,PDE4A,RAPSN,RPS6KA1,SEMA3F,SEMA5A,SPAST,SPOCK2,SST,STMN2,TTLL7,VLDLR
Neurological Disease	cerebellar disorder	0.022	11	ATXN10,BSCL2,E2F6,GNAT2,PHGDH,PNPLA6,PPEF2,PURA,SPAST,TDP1,VLDLR
Cell Cycle	senescence of tumor cell lines	0.0222	5	CDKN1A,DEK,ERBB2,HSPA1A/HSPA1B,TBX2
Tissue Development	development of connective tissue	0.0225	17	BCL6,CITED2,CTNNB1,DLL4,DSE,FGF10,HDAC5,HMGB1,HMGB2,JMJD6,MAEA,MECOM,NOV,PBX1,PTGS2,SIRT1,TNFRSF11A
Hereditary Disorder	Wilm's tumorigenesis	0.0225	4	CTNNB1,ERBB2,TUBB2A,TUBG1
Cancer	Wilm's tumorigenesis	0.0225	4	CTNNB1,ERBB2,TUBB2A,TUBG1
Renal and Urological Disease	Wilm's tumorigenesis	0.0225	4	CTNNB1,ERBB2,TUBB2A,TUBG1
Reproductive System Disease	hypopituitarism	0.0225	4	CHD7,CTNNB1,KISS1R,PCSK1
Endocrine System Disorders	hypopituitarism	0.0225	4	CHD7,CTNNB1,KISS1R,PCSK1
Infectious Disease	HIV infection	0.0225	40	ABTB1,ATG7,C6orf1,CA2,CCNT1,CCT2,DDX50,ETHE1,FAM172A,FBLIM1,GABRA3,HGS,HMGB1,IDH1,KCNK9,LMAN2,MECOM,MED28,MED8,MYO1F,NBEAL2,NUDT11,NUP50,PDIA6,PFKM,PIGY,PLOD3,PSMD12,PTGS2,PURA,RAB8A,RANBP1,RPL10A,SPAST,SRSF6,TECR,TFDP2,TMEM127,TRIM7,UBE2Z
Small Molecule Biochemistry	metabolism of ATP	0.0229	8	AK4,ATP5D,HSP90AA1,HSPA8,MYH14,NSF,RAD54B,RALBP1
Nucleic Acid Metabolism	metabolism of ATP	0.0229	8	AK4,ATP5D,HSP90AA1,HSPA8,MYH14,NSF,RAD54B,RALBP1
Energy Production	metabolism of ATP	0.0229	8	AK4,ATP5D,HSP90AA1,HSPA8,MYH14,NSF,RAD54B,RALBP1
DNA Replication, Recombination, and Repair	metabolism of DNA	0.0229	24	ADRA2A,CACYBP,CASP9,CDKN1A,ENO1,FGF10,HMGB1,HMGB2,HMGN2,HSPB1,KPNA2,MCM8,NCL,NGF,NT5M,PDGFC,PTGS2,PTMS,PURA,SET,SIRT1,TIPIN,UBA5,VPS28
Organismal Development	abnormal morphology of pulmonary artery	0.0234	3	CITED2,FGF10,JMJD6
Tissue Morphology	abnormal morphology of pulmonary artery	0.0234	3	CITED2,FGF10,JMJD6
Cardiovascular System Development and Function	abnormal morphology of pulmonary artery	0.0234	3	CITED2,FGF10,JMJD6
Organ Morphology	abnormal morphology of thin skin	0.0234	3	ELOVL4,FGF10,ORAI1
Cellular Compromise	destabilization of filaments	0.0234	3	APBB1,DPYSL2,STMN2
Cancer	intestinal cancer	0.024	57	ACOT7,ACVR2A,ADRA2A,AOC3,AURKA,BCAS1,C15orf48,CA2,CACYBP,CCT4,CDK12,CDKN1A,CNRIP1,CSE1L,CTNNB1,DPYSL2,ERBB2,FLT4,GJA1,GNA11,GPR4,HGS,HMGB2,HSPA8,HTR3A,IDH1,IL17C,ISLR,KPNA2,MCAM,mir-135,NPTX2,NTS,NUFIP1,PEX5,PGAM1,PPP2R1A,PPP2R1B,PROX1,PRSS12,PTGS2,RAD54B,RNASEH2A,SDK1,SERPINA3,SET,SLC16A1,SLC2A3,SLC5A3,STMN2,TUBB2A,TUBG1,USP53,VPS28,ZMYND19,ZNF23,ZWINT
Gastrointestinal Disease	intestinal cancer	0.024	57	ACOT7,ACVR2A,ADRA2A,AOC3,AURKA,BCAS1,C15orf48,CA2,CACYBP,CCT4,CDK12,CDKN1A,CNRIP1,CSE1L,CTNNB1,DPYSL2,ERBB2,FLT4,GJA1,GNA11,GPR4,HGS,HMGB2,HSPA8,HTR3A,IDH1,IL17C,ISLR,KPNA2,MCAM,mir-135,NPTX2,NTS,NUFIP1,PEX5,PGAM1,PPP2R1A,PPP2R1B,PROX1,PRSS12,PTGS2,RAD54B,RNASEH2A,SDK1,SERPINA3,SET,SLC16A1,SLC2A3,SLC5A3,STMN2,TUBB2A,TUBG1,USP53,VPS28,ZMYND19,ZNF23,ZWINT
Small Molecule Biochemistry	metabolism of nucleoside triphosphate	0.024	12	AK4,ATP5D,GJA1,HSP90AA1,HSPA8,MYH14,NSF,OPA1,PID1,RAD54B,RALBP1,SIRT1
Nucleic Acid Metabolism	metabolism of nucleoside triphosphate	0.024	12	AK4,ATP5D,GJA1,HSP90AA1,HSPA8,MYH14,NSF,OPA1,PID1,RAD54B,RALBP1,SIRT1
Cancer	invasion of malignant tumor	0.024	5	ERBB2,HMGB1,MCAM,NME1,PTGS2
Tumor Morphology	invasion of malignant tumor	0.024	5	ERBB2,HMGB1,MCAM,NME1,PTGS2
Connective Tissue Disorders	osteopetrosis	0.024	5	CA2,CLCN7,CTNNB1,OSTM1,TNFRSF11A
Developmental Disorder	osteopetrosis	0.024	5	CA2,CLCN7,CTNNB1,OSTM1,TNFRSF11A
Hereditary Disorder	osteopetrosis	0.024	5	CA2,CLCN7,CTNNB1,OSTM1,TNFRSF11A
Skeletal and Muscular Disorders	osteopetrosis	0.024	5	CA2,CLCN7,CTNNB1,OSTM1,TNFRSF11A
Neurological Disease	hereditary motor and sensory neuropathy	0.0245	6	BSCL2,HSPB1,PNPLA6,PRPS1,SPAST,TRPV4
Hereditary Disorder	hereditary motor and sensory neuropathy	0.0245	6	BSCL2,HSPB1,PNPLA6,PRPS1,SPAST,TRPV4
Cellular Development	senescence of fibroblast cell lines	0.0248	7	BCL6,CDKN1A,CTNNB1,PSMB5,SIN3B,SIRT1,TSC22D1
Connective Tissue Development and Function	senescence of fibroblast cell lines	0.0248	7	BCL6,CDKN1A,CTNNB1,PSMB5,SIN3B,SIRT1,TSC22D1
Cell Cycle	senescence of fibroblast cell lines	0.0248	7	BCL6,CDKN1A,CTNNB1,PSMB5,SIN3B,SIRT1,TSC22D1
Cancer	islet cell tumor	0.0249	4	ATP1A3,CTSS,FLT4,PRDX1
Gastrointestinal Disease	islet cell tumor	0.0249	4	ATP1A3,CTSS,FLT4,PRDX1
Endocrine System Disorders	islet cell tumor	0.0249	4	ATP1A3,CTSS,FLT4,PRDX1
Neurological Disease	Alzheimer's disease	0.0253	29	ADRA2A,ANP32A,APBB1,CASP9,CTSS,DHCR24,DPYSL2,EEF1G,FDFT1,G3BP1,GABRA3,HSPA1A/HSPA1B,HSPA5,HTR3A,KCNC4,LPHN2,NGF,OGN,OPA1,PRDX1,PTGS2,SERPINA3,SET,SLC2A3,SPON1,SYVN1,TFCP2,UCHL1,VLDLR
Psychological Disorders	Alzheimer's disease	0.0253	29	ADRA2A,ANP32A,APBB1,CASP9,CTSS,DHCR24,DPYSL2,EEF1G,FDFT1,G3BP1,GABRA3,HSPA1A/HSPA1B,HSPA5,HTR3A,KCNC4,LPHN2,NGF,OGN,OPA1,PRDX1,PTGS2,SERPINA3,SET,SLC2A3,SPON1,SYVN1,TFCP2,UCHL1,VLDLR
Molecular Transport	transport of protein	0.0258	17	AP2A2,AP3D1,ARFGAP1,BCL6,CASP9,CCHCR1,CHMP3,HGS,KLC1,KPNA2,MAP1B,NSF,OR1D2,PEX5,RAB8A,SEC23IP,YWHAH
Protein Trafficking	transport of protein	0.0258	17	AP2A2,AP3D1,ARFGAP1,BCL6,CASP9,CCHCR1,CHMP3,HGS,KLC1,KPNA2,MAP1B,NSF,OR1D2,PEX5,RAB8A,SEC23IP,YWHAH
Tissue Development	abnormal morphology of eye	0.0259	5	ELOVL4,HEXB,MAP1B,SIRT1,SIRT6
Embryonic Development	abnormal morphology of eye	0.0259	5	ELOVL4,HEXB,MAP1B,SIRT1,SIRT6
Organ Development	abnormal morphology of eye	0.0259	5	ELOVL4,HEXB,MAP1B,SIRT1,SIRT6
Organ Morphology	abnormal morphology of eye	0.0259	5	ELOVL4,HEXB,MAP1B,SIRT1,SIRT6
Organismal Development	abnormal morphology of eye	0.0259	5	ELOVL4,HEXB,MAP1B,SIRT1,SIRT6
Visual System Development and Function	abnormal morphology of eye	0.0259	5	ELOVL4,HEXB,MAP1B,SIRT1,SIRT6
Cellular Compromise	degeneration of retinal cells	0.0259	5	CASP9,CHM,ELOVL4,SEMA4A,VLDLR
Nervous System Development and Function	mass of brain	0.0259	5	CDKN1A,MAP1B,PURA,SIRT1,SYN2
Organ Morphology	mass of brain	0.0259	5	CDKN1A,MAP1B,PURA,SIRT1,SYN2
Ophthalmic Disease	open-angle glaucoma	0.0259	5	ADRA2A,CA2,CA9,HTR3A,MYOC
Organismal Survival	organismal death	0.026	116	ACTG1,ACVR2A,ACVRL1,ADRA2A,AMPH,ANP32A,APBB1,ARRB2,ATG7,ATP1A3,ATP6AP1,AURKA,BCL6,BSCL2,BSND,CAPZB,CASP9,CDK19,CDK6,CDKN1A,CFLAR,CFP,CHM,CITED2,CLCN7,CREB5,CRKL,CTBP1,CTNNB1,DLL4,E2F6,ELOVL4,ERBB2,ETHE1,FBLIM1,FDFT1,FGF10,FLT4,GDF11,GJA1,GJB2,GNA11,GPR4,HDAC5,HEXB,HGS,HMGB1,HMGN2,HSD17B7,HSPA1A/HSPA1B,HSPA5,IDH1,INSM1,JMJD6,KISS1R,LRRK2,MAEA,MAP1B,MAP2,MECOM,MED24,MEOX1,MLLT1,MYH14,NAPB,NFAT5,NGF…
Cancer	development of carcinoma	0.0261	6	CTNNB1,CTSS,ERBB2,PDGFC,PTGS2,TBX2
Developmental Disorder	lysosomal storage disease	0.0262	7	ACP2,CLCN7,GNS,HDAC5,HEXB,LRRK2,SLC17A5
Hereditary Disorder	lysosomal storage disease	0.0262	7	ACP2,CLCN7,GNS,HDAC5,HEXB,LRRK2,SLC17A5
Metabolic Disease	lysosomal storage disease	0.0262	7	ACP2,CLCN7,GNS,HDAC5,HEXB,LRRK2,SLC17A5
Organismal Development	abnormal morphology of tail	0.0265	8	CITED2,CRKL,DSE,FGF10,GDF11,MEOX1,NOV,RC3H1
Cell Cycle	M phase of epithelial cell lines	0.0267	2	NME1,RPS6KA2
Connective Tissue Disorders	Paget's disease	0.0267	2	FDFT1,TNFRSF11A
Developmental Disorder	Paget's disease	0.0267	2	FDFT1,TNFRSF11A
Skeletal and Muscular Disorders	Paget's disease	0.0267	2	FDFT1,TNFRSF11A
Metabolic Disease	Paget's disease	0.0267	2	FDFT1,TNFRSF11A
Nervous System Development and Function	abnormal morphology of nerve bundle	0.0267	2	PURA,SEMA3F
Tissue Morphology	abnormal morphology of nerve bundle	0.0267	2	PURA,SEMA3F
Cancer	adenosquamous carcinoma	0.0267	2	CTNNB1,ERBB2
Cellular Function and Maintenance	autophagy of bone cancer cell lines	0.0267	2	ATG7,SIRT1
Cell Morphology	autophagy of bone cancer cell lines	0.0267	2	ATG7,SIRT1
Tissue Development	clustering of tumor cell lines	0.0267	2	CDKN1A,CMIP
Cellular Growth and Proliferation	cytostasis of bone cancer cell lines	0.0267	2	BCL6,NGF
Cellular Compromise	disorganization of actin cytoskeleton	0.0267	2	ERBB2,SDK1
Embryonic Development	elongation of embryonic tissue	0.0267	2	PBX1,PTGS2
Skeletal and Muscular System Development and Function	fusion of caudal vertebra	0.0267	2	MEOX1,SULF1
Tissue Morphology	fusion of dorsal root ganglion	0.0267	2	CITED2,MEOX1
Cellular Assembly and Organization	generation of actin stress fibers	0.0267	2	CTNNB1,MYOC
Behavior	limb clasping	0.0267	2	ATG7,HSPA1A/HSPA1B
Molecular Transport	localization of mRNA	0.0267	2	G3BP1,STAU1
Gene Expression	localization of mRNA	0.0267	2	G3BP1,STAU1
RNA Trafficking	localization of mRNA	0.0267	2	G3BP1,STAU1
Cellular Assembly and Organization	maintenance of intercellular junctions	0.0267	2	PLEKHA7,SYN2
Cellular Function and Maintenance	maintenance of intercellular junctions	0.0267	2	PLEKHA7,SYN2
Cell-To-Cell Signaling and Interaction	maintenance of intercellular junctions	0.0267	2	PLEKHA7,SYN2
Cancer	metastasis of breast carcinoma	0.0267	2	ERBB2,GJA1
Reproductive System Disease	metastasis of breast carcinoma	0.0267	2	ERBB2,GJA1
Neurological Disease	neurological disorder of hippocampal CA1 region	0.0267	2	KLC1,PTGS2
Cellular Function and Maintenance	phagocytosis of thymocytes	0.0267	2	HMGB1,UCP2
Cell-To-Cell Signaling and Interaction	phagocytosis of thymocytes	0.0267	2	HMGB1,UCP2
Hematological System Development and Function	phagocytosis of thymocytes	0.0267	2	HMGB1,UCP2
Hematopoiesis	phagocytosis of thymocytes	0.0267	2	HMGB1,UCP2
Inflammatory Response	phagocytosis of thymocytes	0.0267	2	HMGB1,UCP2
Cell Morphology	polarity of epithelial cells	0.0267	2	ERBB2,SSH2
Tissue Development	proliferation of mammary gland	0.0267	2	CTNNB1,ERBB2
Organ Development	proliferation of mammary gland	0.0267	2	CTNNB1,ERBB2
Reproductive System Development and Function	proliferation of mammary gland	0.0267	2	CTNNB1,ERBB2
Respiratory Disease	right pulmonary isomerism	0.0267	2	ACVR2A,CITED2
Cellular Assembly and Organization	structural integrity of plasma membrane	0.0267	2	SNTA1,TMEM123
Cell Morphology	structural integrity of plasma membrane	0.0267	2	SNTA1,TMEM123
Neurological Disease	hypoplasia of nervous tissue	0.0268	3	ERBB2,NGF,PHGDH
Developmental Disorder	hypoplasia of nervous tissue	0.0268	3	ERBB2,NGF,PHGDH
Molecular Transport	transport of monocarboxylic acid	0.0268	3	CA9,SLC16A1,SLC16A6
Cellular Assembly and Organization	organization of Golgi apparatus	0.0274	4	ATL3,CTBP1,SEC23IP,STK25
Cellular Function and Maintenance	organization of Golgi apparatus	0.0274	4	ATL3,CTBP1,SEC23IP,STK25
Cell Death and Survival	apoptosis of pheochromocytoma cell lines	0.0277	7	AKAP1,CASP9,DHCR24,HSPB1,NGF,PPP2R1A,PTGS2
Cell Morphology	abnormal morphology of spermatids	0.0278	6	ACVR2A,AMPH,KISS1R,PIWIL1,SEC23IP,SIRT1
Organ Morphology	abnormal morphology of spermatids	0.0278	6	ACVR2A,AMPH,KISS1R,PIWIL1,SEC23IP,SIRT1
Reproductive System Development and Function	abnormal morphology of spermatids	0.0278	6	ACVR2A,AMPH,KISS1R,PIWIL1,SEC23IP,SIRT1
Cancer	differentiation of tumor cells	0.0278	6	CDKN1A,CTNNB1,ERBB2,HMGB1,NOV,SEMA5A
Cellular Development	differentiation of tumor cells	0.0278	6	CDKN1A,CTNNB1,ERBB2,HMGB1,NOV,SEMA5A
Tumor Morphology	differentiation of tumor cells	0.0278	6	CDKN1A,CTNNB1,ERBB2,HMGB1,NOV,SEMA5A
Embryonic Development	size of embryonic tissue	0.0278	6	CTNNB1,ERBB2,GJA1,MEOX1,NOV,TBX2
Tissue Morphology	size of embryonic tissue	0.0278	6	CTNNB1,ERBB2,GJA1,MEOX1,NOV,TBX2
Cancer	skin carcinoma	0.0278	6	CDKN1A,CTNNB1,GJA1,HSPA5,SYVN1,TOM1L1
Dermatological Diseases and Conditions	skin carcinoma	0.0278	6	CDKN1A,CTNNB1,GJA1,HSPA5,SYVN1,TOM1L1
Cell-To-Cell Signaling and Interaction	release of neurotransmitter	0.0282	10	ADRA2A,ATG7,HGS,KCNK9,NGF,NSF,SGTA,SST,SYN2,SYT2
Molecular Transport	release of neurotransmitter	0.0282	10	ADRA2A,ATG7,HGS,KCNK9,NGF,NSF,SGTA,SST,SYN2,SYT2
Small Molecule Biochemistry	release of neurotransmitter	0.0282	10	ADRA2A,ATG7,HGS,KCNK9,NGF,NSF,SGTA,SST,SYN2,SYT2
Nucleic Acid Metabolism	metabolism of nucleic acid component or derivative	0.0289	31	ADRA2A,AK4,ARRB2,ATP5D,CMAS,CRMP1,DPYSL2,GDA,GJA1,GPR4,HSP90AA1,HSPA8,MC4R,MDH2,MYH14,NGF,NSF,NT5M,OPA1,PDE4A,PID1,PRPS1,PRPSAP1,PTGS2,PTH2R,RAD54B,RALBP1,SIRT1,SST,TBXA2R,UGDH
Cell Death and Survival	cell viability of cervical cancer cell lines	0.0292	13	ACVR2A,ACVRL1,AURKA,BCL6,CDK6,CDKN1A,MMS22L,PFKM,PPEF2,PPP1R12B,PPP2R1A,PPP2R1B,PTPRN
Neurological Disease	tremor	0.0294	10	ADRA2A,CA2,CA9,HEXB,HSPA1A/HSPA1B,HTR3A,MAP1B,NGF,PURA,VLDLR
Cell Morphology	morphology of tumor cell lines	0.0296	12	ADRA2A,CDKN1A,CFLAR,CRMP1,CTNNB1,ERBB2,PPM1E,RRAS2,SEMA3F,SIRT1,STMN3,TPM3
Cancer	colorectal cancer	0.0298	56	ACOT7,ACVR2A,ADRA2A,AOC3,AURKA,BCAS1,C15orf48,CA2,CACYBP,CCT4,CDK12,CDKN1A,CNRIP1,CSE1L,CTNNB1,DPYSL2,ERBB2,FLT4,GJA1,GNA11,GPR4,HGS,HMGB2,HSPA8,IDH1,IL17C,ISLR,KPNA2,MCAM,mir-135,NPTX2,NTS,NUFIP1,PEX5,PGAM1,PPP2R1A,PPP2R1B,PROX1,PRSS12,PTGS2,RAD54B,RNASEH2A,SDK1,SERPINA3,SET,SLC16A1,SLC2A3,SLC5A3,STMN2,TUBB2A,TUBG1,USP53,VPS28,ZMYND19,ZNF23,ZWINT
Gastrointestinal Disease	colorectal cancer	0.0298	56	ACOT7,ACVR2A,ADRA2A,AOC3,AURKA,BCAS1,C15orf48,CA2,CACYBP,CCT4,CDK12,CDKN1A,CNRIP1,CSE1L,CTNNB1,DPYSL2,ERBB2,FLT4,GJA1,GNA11,GPR4,HGS,HMGB2,HSPA8,IDH1,IL17C,ISLR,KPNA2,MCAM,mir-135,NPTX2,NTS,NUFIP1,PEX5,PGAM1,PPP2R1A,PPP2R1B,PROX1,PRSS12,PTGS2,RAD54B,RNASEH2A,SDK1,SERPINA3,SET,SLC16A1,SLC2A3,SLC5A3,STMN2,TUBB2A,TUBG1,USP53,VPS28,ZMYND19,ZNF23,ZWINT
Carbohydrate Metabolism	catabolism of carbohydrate	0.0301	5	GNS,HEXB,HMGB1,PHKG2,SMPD4
Skeletal and Muscular Disorders	muscular atrophy	0.0301	5	BSCL2,HSPB1,PRPS1,PRSS12,TRPV4
Cellular Function and Maintenance	transmembrane potential of mitochondria	0.0301	13	AP2A2,CASP9,CCNT1,CDKN1A,CFLAR,HSPB1,NGF,OPA1,PAPOLA,PHB,SRXN1,SST,UCP2
Cell Morphology	transmembrane potential of mitochondria	0.0301	13	AP2A2,CASP9,CCNT1,CDKN1A,CFLAR,HSPB1,NGF,OPA1,PAPOLA,PHB,SRXN1,SST,UCP2
Nervous System Development and Function	cell viability of sympathetic neuron	0.0306	3	HSPB1,NGF,RAPSN
Cell Death and Survival	cell viability of sympathetic neuron	0.0306	3	HSPB1,NGF,RAPSN
Developmental Disorder	glycogen storage disease	0.0306	3	GYS1,PFKM,PHKG2
Hereditary Disorder	glycogen storage disease	0.0306	3	GYS1,PFKM,PHKG2
Metabolic Disease	glycogen storage disease	0.0306	3	GYS1,PFKM,PHKG2
Organismal Survival	pain threshold	0.0306	3	ARRB2,NGF,TRPV4
Nervous System Development and Function	size of nervous tissue	0.0306	3	MAP1B,MAP2,NGF
Tissue Morphology	size of nervous tissue	0.0306	3	MAP1B,MAP2,NGF
Nervous System Development and Function	stratification of cerebral cortex	0.0306	3	MAP1B,MAP2,TTL
Embryonic Development	stratification of cerebral cortex	0.0306	3	MAP1B,MAP2,TTL
Organ Development	stratification of cerebral cortex	0.0306	3	MAP1B,MAP2,TTL
Connective Tissue Disorders	osteoporosis	0.0308	7	ATP1A3,CA2,CA9,CTNNB1,FDFT1,PTGS2,PTH2R
Skeletal and Muscular Disorders	osteoporosis	0.0308	7	ATP1A3,CA2,CA9,CTNNB1,FDFT1,PTGS2,PTH2R
Cellular Assembly and Organization	outgrowth of axons	0.0308	7	APBB1,DPYSL2,FEZ1,LRRK2,MAP1B,NGF,SEMA3F
Cell Morphology	outgrowth of axons	0.0308	7	APBB1,DPYSL2,FEZ1,LRRK2,MAP1B,NGF,SEMA3F
Nervous System Development and Function	outgrowth of axons	0.0308	7	APBB1,DPYSL2,FEZ1,LRRK2,MAP1B,NGF,SEMA3F
Molecular Transport	release of catecholamine	0.0308	7	ADRA2A,ATG7,HGS,NGF,NSF,SST,SYN2
Small Molecule Biochemistry	release of catecholamine	0.0308	7	ADRA2A,ATG7,HGS,NGF,NSF,SST,SYN2
Cell Death and Survival	necrosis	0.0312	118	ACVRL1,AKAP1,ANP32A,AP2A2,ARRB2,ATG7,ATP2B4,AURKA,BCL6,C4bp,CA9,CAPN10,CASP9,CCNT1,CCT2,CCT4,CCT8,CDIP1,CDK6,CDKN1A,CFLAR,CLCN7,CSE1L,CTBP1,CTNNB1,CTSS,DEK,DHCR24,DLL4,E2F6,ELOVL4,ENO1,ERBB2,ETHE1,FAIM2,FANCE,FBXO32,FDFT1,FLT4,GDA,GJA1,GJB2,GMFB,GNA11,GPR37,HDAC5,HMGB1,HMGB2,HSP90AA1,HSPA1A/HSPA1B,HSPA5,HSPA8,HSPB1,IL17C,IL17D,INSM1,INTS3,KCNK9,KPNA2,LRRK2,MAP1B,MECOM,mir-135,mir-216,MMS22L,NCL,N…
Cell Death and Survival	apoptosis of vascular smooth muscle cells	0.0314	6	ARRB2,CASP9,CDKN1A,CTNNB1,HSPB1,XAF1
Cell Death and Survival	apoptosis of neuroblastoma cell lines	0.032	8	CASP9,CDKN1A,CTNNB1,ENO1,HSPA1A/HSPA1B,NGF,SYVN1,TFCP2
Cardiovascular System Development and Function	angiogenesis	0.0321	35	ACVRL1,ADRA2A,AOC3,CDKN1A,CHD7,CHM,CITED2,CRKL,CTNNB1,CTSS,DLL4,ERBB2,FLT4,GPR4,HMGB1,HSPB1,mir-103,NCL,NFAT5,ORAI1,PFKM,PLOD3,PNPLA6,PROX1,PTGS2,SCG2,SEMA3F,SEMA4A,SEMA5A,SIRT1,SST,SULF1,TBXA2R,TFCP2,TRPC3
Cancer	primitive neuroectodermal tumor	0.0322	9	CDK6,CDKN1A,CLTB,CTNNB1,ERBB2,IDH1,NME1,TUBB2A,TUBG1
Reproductive System Disease	primitive neuroectodermal tumor	0.0322	9	CDK6,CDKN1A,CLTB,CTNNB1,ERBB2,IDH1,NME1,TUBB2A,TUBG1
Tissue Development	abnormal morphology of outer nuclear layer	0.0323	5	CHM,ELOVL4,MAP1B,SIRT1,VLDLR
Embryonic Development	abnormal morphology of outer nuclear layer	0.0323	5	CHM,ELOVL4,MAP1B,SIRT1,VLDLR
Organ Development	abnormal morphology of outer nuclear layer	0.0323	5	CHM,ELOVL4,MAP1B,SIRT1,VLDLR
Organ Morphology	abnormal morphology of outer nuclear layer	0.0323	5	CHM,ELOVL4,MAP1B,SIRT1,VLDLR
Organismal Development	abnormal morphology of outer nuclear layer	0.0323	5	CHM,ELOVL4,MAP1B,SIRT1,VLDLR
Visual System Development and Function	abnormal morphology of outer nuclear layer	0.0323	5	CHM,ELOVL4,MAP1B,SIRT1,VLDLR
Cell Cycle	arrest in mitosis	0.0323	5	CDK19,CDKN1A,CSE1L,PURA,ZWINT
Organismal Development	morphogenesis of blood vessel	0.0323	5	ACVRL1,CHD7,FGF10,FLT4,GJA1
Cardiovascular System Development and Function	morphogenesis of blood vessel	0.0323	5	ACVRL1,CHD7,FGF10,FLT4,GJA1
Neurological Disease	seizure disorder	0.0326	20	ACP2,AMPH,CA2,CA9,GABRA3,GNA11,HEXB,KCNQ3,MAP1B,NAPB,NGF,PRICKLE2,PTGS2,PTPRN,PURA,RNF144A,ROGDI,SEMA3F,SNTA1,SYN2
Organismal Functions	homeostasis of rodents	0.0328	4	ACOT11,INSL5,PTGS2,SLC5A3
Cancer	metastatic breast cancer	0.0328	4	ERBB2,FDFT1,TUBB2A,TUBG1
DNA Replication, Recombination, and Repair	repair of DNA	0.0329	15	APBB1,CDKN1A,DEK,ERBB2,FAM175A,FGF10,HMGB1,HMGB2,HSPA1A/HSPA1B,INTS3,KPNA2,OTUB1,RAD54B,SIRT1,TDP1
Neurological Disease	Aicardi-Goutieres syndrome 4	0.033	1	RNASEH2A
Hereditary Disorder	Aicardi-Goutieres syndrome 4	0.033	1	RNASEH2A
Neurological Disease	Arts syndrome	0.033	1	PRPS1
Developmental Disorder	Baraitser-Winter syndrome type 2	0.033	1	ACTG1
Ophthalmic Disease	Baraitser-Winter syndrome type 2	0.033	1	ACTG1
Hereditary Disorder	Bartter syndrome type 4A	0.033	1	BSND
Endocrine System Disorders	Bartter syndrome type 4A	0.033	1	BSND
Metabolic Disease	Bartter syndrome type 4A	0.033	1	BSND
Renal and Urological Disease	Bartter syndrome type 4A	0.033	1	BSND
Neurological Disease	Birk-Barel syndrome	0.033	1	KCNK9
Developmental Disorder	Birk-Barel syndrome	0.033	1	KCNK9
Skeletal and Muscular Disorders	Birk-Barel syndrome	0.033	1	KCNK9
Neurological Disease	Charcot-Marie-Tooth disease axonal type 2f	0.033	1	HSPB1
Hereditary Disorder	Charcot-Marie-Tooth disease axonal type 2f	0.033	1	HSPB1
Skeletal and Muscular Disorders	Charcot-Marie-Tooth disease axonal type 2f	0.033	1	HSPB1
Neurological Disease	Charcot-Marie-Tooth disease type 2C	0.033	1	TRPV4
Hereditary Disorder	Charcot-Marie-Tooth disease type 2C	0.033	1	TRPV4
Skeletal and Muscular Disorders	Charcot-Marie-Tooth disease type 2C	0.033	1	TRPV4
Neurological Disease	Charcot-Marie-Tooth disease, X-linked recessive, type 5	0.033	1	PRPS1
Hereditary Disorder	Charcot-Marie-Tooth disease, X-linked recessive, type 5	0.033	1	PRPS1
Skeletal and Muscular Disorders	Charcot-Marie-Tooth disease, X-linked recessive, type 5	0.033	1	PRPS1
Neurological Disease	Ehlers-Danlos syndrome with progressive kyphoscoliosis, myopathy, and hearing loss	0.033	1	FKBP14
Connective Tissue Disorders	Ehlers-Danlos syndrome with progressive kyphoscoliosis, myopathy, and hearing loss	0.033	1	FKBP14
Developmental Disorder	Ehlers-Danlos syndrome with progressive kyphoscoliosis, myopathy, and hearing loss	0.033	1	FKBP14
Hereditary Disorder	Ehlers-Danlos syndrome with progressive kyphoscoliosis, myopathy, and hearing loss	0.033	1	FKBP14
Skeletal and Muscular Disorders	Ehlers-Danlos syndrome with progressive kyphoscoliosis, myopathy, and hearing loss	0.033	1	FKBP14
Organismal Injury and Abnormalities	Ehlers-Danlos syndrome with progressive kyphoscoliosis, myopathy, and hearing loss	0.033	1	FKBP14
Dermatological Diseases and Conditions	Ehlers-Danlos syndrome with progressive kyphoscoliosis, myopathy, and hearing loss	0.033	1	FKBP14
Metabolic Disease	Ehlers-Danlos syndrome with progressive kyphoscoliosis, myopathy, and hearing loss	0.033	1	FKBP14
Auditory Disease	Ehlers-Danlos syndrome with progressive kyphoscoliosis, myopathy, and hearing loss	0.033	1	FKBP14
Developmental Disorder	Fanconi's anemia, group E	0.033	1	FANCE
Hereditary Disorder	Fanconi's anemia, group E	0.033	1	FANCE
Hematological Disease	Fanconi's anemia, group E	0.033	1	FANCE
Connective Tissue Disorders	Hallermann-Streiff syndrome	0.033	1	GJA1
Developmental Disorder	Hallermann-Streiff syndrome	0.033	1	GJA1
Hereditary Disorder	Hallermann-Streiff syndrome	0.033	1	GJA1
Skeletal and Muscular Disorders	Hallermann-Streiff syndrome	0.033	1	GJA1
Gastrointestinal Disease	Hallermann-Streiff syndrome	0.033	1	GJA1
Organismal Injury and Abnormalities	Hallermann-Streiff syndrome	0.033	1	GJA1
Dermatological Diseases and Conditions	Hallermann-Streiff syndrome	0.033	1	GJA1
Dental Disease	Hallermann-Streiff syndrome	0.033	1	GJA1
Neurological Disease	Kallmann syndrome type 8	0.033	1	KISS1R
Developmental Disorder	Kallmann syndrome type 8	0.033	1	KISS1R
Hereditary Disorder	Kallmann syndrome type 8	0.033	1	KISS1R
Reproductive System Disease	Kallmann syndrome type 8	0.033	1	KISS1R
Endocrine System Disorders	Kallmann syndrome type 8	0.033	1	KISS1R
Respiratory Disease	Kallmann syndrome type 8	0.033	1	KISS1R
Neurological Disease	Kohlschutter-Tonz syndrome	0.033	1	ROGDI
Connective Tissue Disorders	Kohlschutter-Tonz syndrome	0.033	1	ROGDI
Developmental Disorder	Kohlschutter-Tonz syndrome	0.033	1	ROGDI
Hereditary Disorder	Kohlschutter-Tonz syndrome	0.033	1	ROGDI
Skeletal and Muscular Disorders	Kohlschutter-Tonz syndrome	0.033	1	ROGDI
Gastrointestinal Disease	Kohlschutter-Tonz syndrome	0.033	1	ROGDI
Organismal Injury and Abnormalities	Kohlschutter-Tonz syndrome	0.033	1	ROGDI
Dermatological Diseases and Conditions	Kohlschutter-Tonz syndrome	0.033	1	ROGDI
Dental Disease	Kohlschutter-Tonz syndrome	0.033	1	ROGDI
Connective Tissue Disorders	Kozlowski type spondylometaphyseal dysplasia	0.033	1	TRPV4
Developmental Disorder	Kozlowski type spondylometaphyseal dysplasia	0.033	1	TRPV4
Hereditary Disorder	Kozlowski type spondylometaphyseal dysplasia	0.033	1	TRPV4
Skeletal and Muscular Disorders	Kozlowski type spondylometaphyseal dysplasia	0.033	1	TRPV4
Connective Tissue Disorders	PRPS1 superactivity gout	0.033	1	PRPS1
Developmental Disorder	PRPS1 superactivity gout	0.033	1	PRPS1
Hereditary Disorder	PRPS1 superactivity gout	0.033	1	PRPS1
Skeletal and Muscular Disorders	PRPS1 superactivity gout	0.033	1	PRPS1
Metabolic Disease	PRPS1 superactivity gout	0.033	1	PRPS1
Inflammatory Disease	PRPS1 superactivity gout	0.033	1	PRPS1
Neurological Disease	Palmoplantar keratoderma with deafness	0.033	1	GJB2
Hereditary Disorder	Palmoplantar keratoderma with deafness	0.033	1	GJB2
Organismal Injury and Abnormalities	Palmoplantar keratoderma with deafness	0.033	1	GJB2
Dermatological Diseases and Conditions	Palmoplantar keratoderma with deafness	0.033	1	GJB2
Auditory Disease	Palmoplantar keratoderma with deafness	0.033	1	GJB2
Neurological Disease	Parkinson disease 8	0.033	1	LRRK2
Hereditary Disorder	Parkinson disease 8	0.033	1	LRRK2
Skeletal and Muscular Disorders	Parkinson disease 8	0.033	1	LRRK2
Neurological Disease	Salla disease	0.033	1	SLC17A5
Developmental Disorder	Salla disease	0.033	1	SLC17A5
Hereditary Disorder	Salla disease	0.033	1	SLC17A5
Metabolic Disease	Salla disease	0.033	1	SLC17A5
Neurological Disease	Snyder-Robinson type syndromic X-linked mental retardation	0.033	1	SMS
Connective Tissue Disorders	Snyder-Robinson type syndromic X-linked mental retardation	0.033	1	SMS
Developmental Disorder	Snyder-Robinson type syndromic X-linked mental retardation	0.033	1	SMS
Hereditary Disorder	Snyder-Robinson type syndromic X-linked mental retardation	0.033	1	SMS
Skeletal and Muscular Disorders	Snyder-Robinson type syndromic X-linked mental retardation	0.033	1	SMS
Hereditary Disorder	Stargardt disease 3	0.033	1	ELOVL4
Ophthalmic Disease	Stargardt disease 3	0.033	1	ELOVL4
Developmental Disorder	TPM2-related cap myopathy	0.033	1	TPM2
Hereditary Disorder	TPM2-related cap myopathy	0.033	1	TPM2
Skeletal and Muscular Disorders	TPM2-related cap myopathy	0.033	1	TPM2
Developmental Disorder	TPM3-related cap myopathy	0.033	1	TPM3
Hereditary Disorder	TPM3-related cap myopathy	0.033	1	TPM3
Skeletal and Muscular Disorders	TPM3-related cap myopathy	0.033	1	TPM3
Neurological Disease	X-linked deafness type 1	0.033	1	PRPS1
Hereditary Disorder	X-linked deafness type 1	0.033	1	PRPS1
Auditory Disease	X-linked deafness type 1	0.033	1	PRPS1
Developmental Disorder	X-linked hypospadias 2	0.033	1	MAMLD1
Hereditary Disorder	X-linked hypospadias 2	0.033	1	MAMLD1
Renal and Urological Disease	X-linked hypospadias 2	0.033	1	MAMLD1
DNA Replication, Recombination, and Repair	aberration of chromosome ends	0.033	1	HSPA1A/HSPA1B
Organ Morphology	abnormal morphology of enlarged caput epididymis	0.033	1	HEXB
Reproductive System Development and Function	abnormal morphology of enlarged caput epididymis	0.033	1	HEXB
Organ Morphology	abnormal morphology of enlarged corpus epididymis	0.033	1	HEXB
Reproductive System Development and Function	abnormal morphology of enlarged corpus epididymis	0.033	1	HEXB
Organ Morphology	abnormal morphology of oval window	0.033	1	PBX1
Auditory and Vestibular System Development and Function	abnormal morphology of oval window	0.033	1	PBX1
Tissue Morphology	abnormal morphology of submucosa	0.033	1	FGF10
Organ Morphology	abnormal size of uterus	0.033	1	SIRT1
Reproductive System Development and Function	abnormal size of uterus	0.033	1	SIRT1
Organismal Development	accumulation of effusion	0.033	1	FLT4
Tissue Development	accumulation of endothelial progenitor cells	0.033	1	HMGB1
Cardiovascular System Development and Function	accumulation of endothelial progenitor cells	0.033	1	HMGB1
Cellular Assembly and Organization	accumulation of immature secretory granules	0.033	1	PCSK1
Molecular Transport	accumulation of plasmid DNA	0.033	1	HMGB1
Cellular Assembly and Organization	accumulation of transport vesicles	0.033	1	KLC1
Hereditary Disorder	achromatopsia type 4	0.033	1	GNAT2
Ophthalmic Disease	achromatopsia type 4	0.033	1	GNAT2
Developmental Disorder	acid phosphatase deficiency	0.033	1	ACP2
Hereditary Disorder	acid phosphatase deficiency	0.033	1	ACP2
Metabolic Disease	acid phosphatase deficiency	0.033	1	ACP2
Connective Tissue Disorders	acrocephalopolysyndactyly type ii	0.033	1	RAB23
Developmental Disorder	acrocephalopolysyndactyly type ii	0.033	1	RAB23
Skeletal and Muscular Disorders	acrocephalopolysyndactyly type ii	0.033	1	RAB23
Cellular Assembly and Organization	activation of exosomes	0.033	1	HGS
Cell-To-Cell Signaling and Interaction	activation of intercellular channels	0.033	1	TRPV4
Cell-To-Cell Signaling and Interaction	activation of mucosa cells	0.033	1	CDKN1A
Gastrointestinal Disease	acute pancreatitis of edematous tissue	0.033	1	CTNNB1
Endocrine System Disorders	acute pancreatitis of edematous tissue	0.033	1	CTNNB1
Inflammatory Disease	acute pancreatitis of edematous tissue	0.033	1	CTNNB1
Reproductive System Disease	adenosis of mammary duct	0.033	1	PTGS2
Immunological Disease	adenosis of mammary duct	0.033	1	PTGS2
Cell-To-Cell Signaling and Interaction	adherence of embryonic cell lines	0.033	1	TMEM123
Tissue Development	adherence of embryonic cell lines	0.033	1	TMEM123
Embryonic Development	adherence of embryonic cell lines	0.033	1	TMEM123
Cell-To-Cell Signaling and Interaction	adherence of epithelial cell lines	0.033	1	TMEM123
Tissue Development	adherence of epithelial cell lines	0.033	1	TMEM123
Hair and Skin Development and Function	adherence of epithelial cell lines	0.033	1	TMEM123
Cell-To-Cell Signaling and Interaction	adherence of kidney cell lines	0.033	1	TMEM123
Tissue Development	adherence of kidney cell lines	0.033	1	TMEM123
Renal and Urological System Development and Function	adherence of kidney cell lines	0.033	1	TMEM123
Cell-To-Cell Signaling and Interaction	adhesion of Th2 cells	0.033	1	AOC3
Tissue Development	adhesion of Th2 cells	0.033	1	AOC3
Hematological System Development and Function	adhesion of Th2 cells	0.033	1	AOC3
Cellular Movement	adhesion of Th2 cells	0.033	1	AOC3
Cell-mediated Immune Response	adhesion of Th2 cells	0.033	1	AOC3
Immune Cell Trafficking	adhesion of Th2 cells	0.033	1	AOC3
Cell-To-Cell Signaling and Interaction	adhesion of erythroblasts	0.033	1	MAEA
Tissue Development	adhesion of erythroblasts	0.033	1	MAEA
Hematological System Development and Function	adhesion of erythroblasts	0.033	1	MAEA
Hematopoiesis	adhesion of erythroblasts	0.033	1	MAEA
Connective Tissue Disorders	agenesis of scapula	0.033	1	CTNNB1
Developmental Disorder	agenesis of scapula	0.033	1	CTNNB1
Skeletal and Muscular Disorders	agenesis of scapula	0.033	1	CTNNB1
Tissue Development	aggregation of podocytes	0.033	1	SDK1
Neurological Disease	alternating hemiplegia of childhood 2	0.033	1	ATP1A3
Hereditary Disorder	alternating hemiplegia of childhood 2	0.033	1	ATP1A3
Cell Cycle	aneuploidy of colon carcinoma cells	0.033	1	AURKA
Tissue Development	angiogenesis of stromal tissue	0.033	1	PTGS2
Organismal Development	angiogenesis of stromal tissue	0.033	1	PTGS2
Connective Tissue Development and Function	angiogenesis of stromal tissue	0.033	1	PTGS2
Cardiovascular System Development and Function	angiogenesis of stromal tissue	0.033	1	PTGS2
Cell-To-Cell Signaling and Interaction	antibody response of B lymphocytes	0.033	1	CD180
Hematological System Development and Function	antibody response of B lymphocytes	0.033	1	CD180
Inflammatory Response	antibody response of B lymphocytes	0.033	1	CD180
Humoral Immune Response	antibody response of B lymphocytes	0.033	1	CD180
Cellular Response to Therapeutics	antiestrogen resistance of breast carcinoma	0.033	1	ERBB2
Cell Cycle	antiproliferative response of smooth muscle cells	0.033	1	CDKN1A
Cellular Growth and Proliferation	antiproliferative response of smooth muscle cells	0.033	1	CDKN1A
Developmental Disorder	aplasia of lacrimal and salivary glands	0.033	1	FGF10
Gastrointestinal Disease	aplasia of lacrimal and salivary glands	0.033	1	FGF10
Developmental Disorder	aplasia of lacrimal gland	0.033	1	FGF10
Ophthalmic Disease	aplasia of lacrimal gland	0.033	1	FGF10
Cell Death and Survival	apoptosis of lymphatic endothelial cells	0.033	1	FLT4
Cell Death and Survival	apoptosis of memory B cells	0.033	1	CASP9
Cell Death and Survival	apoptosis of nucleus pulposus cells	0.033	1	NFAT5
Connective Tissue Development and Function	arrest in G0 phase of fibroblasts	0.033	1	CDKN1A
Cell Cycle	arrest in G0 phase of fibroblasts	0.033	1	CDKN1A
Cancer	arrest in G1/S phase transition of cancer cells	0.033	1	CDKN1A
Cell Cycle	arrest in G1/S phase transition of cancer cells	0.033	1	CDKN1A
Cell Cycle	arrest in G1/S phase transition of squamous cell carcinoma cell lines	0.033	1	ERBB2
Cell Cycle	arrest in cell cycle progression of germinal center B lymphocytes	0.033	1	BCL6
Humoral Immune Response	arrest in cell cycle progression of germinal center B lymphocytes	0.033	1	BCL6
Nervous System Development and Function	arrest in cell cycle progression of neuronal progenitor cells	0.033	1	GDF11
Cell Cycle	arrest in cell cycle progression of neuronal progenitor cells	0.033	1	GDF11
Connective Tissue Development and Function	arrest in cell cycle progression of synovial fibroblasts	0.033	1	CDKN1A
Cell Cycle	arrest in cell cycle progression of synovial fibroblasts	0.033	1	CDKN1A
Cellular Development	arrest in growth of carcinoma cells	0.033	1	SIRT1
Cellular Growth and Proliferation	arrest in growth of carcinoma cells	0.033	1	SIRT1
Tumor Morphology	arrest in growth of carcinoma cells	0.033	1	SIRT1
Cancer	arrest in growth of mammary tumor	0.033	1	ERBB2
Cellular Function and Maintenance	arrest in growth of thymocytes	0.033	1	CTNNB1
Cellular Development	arrest in growth of thymocytes	0.033	1	CTNNB1
Hematological System Development and Function	arrest in growth of thymocytes	0.033	1	CTNNB1
Hematopoiesis	arrest in growth of thymocytes	0.033	1	CTNNB1
Cellular Growth and Proliferation	arrest in growth of thymocytes	0.033	1	CTNNB1
Cell-mediated Immune Response	arrest in growth of thymocytes	0.033	1	CTNNB1
Lymphoid Tissue Structure and Development	arrest in growth of thymocytes	0.033	1	CTNNB1
Cancer	arrest in sub-G1 phase of mesothelioma cells	0.033	1	CDKN1A
Cell Cycle	arrest in sub-G1 phase of mesothelioma cells	0.033	1	CDKN1A
Immunological Disease	aspirin-intolerant asthma/rhinitis	0.033	1	PTGS2
Respiratory Disease	aspirin-intolerant asthma/rhinitis	0.033	1	PTGS2
Inflammatory Disease	aspirin-intolerant asthma/rhinitis	0.033	1	PTGS2
Developmental Disorder	atresia of aorta	0.033	1	DLL4
Organismal Injury and Abnormalities	atresia of aorta	0.033	1	DLL4
Cardiovascular Disease	atresia of aorta	0.033	1	DLL4
Developmental Disorder	atrial septal defect type 8	0.033	1	CITED2
Cardiovascular Disease	atrial septal defect type 8	0.033	1	CITED2
Gastrointestinal Disease	atrophy of exocrine region of pancreas	0.033	1	SIRT1
Organismal Injury and Abnormalities	atrophy of exocrine region of pancreas	0.033	1	SIRT1
Endocrine System Disorders	atrophy of exocrine region of pancreas	0.033	1	SIRT1
Cell-To-Cell Signaling and Interaction	attraction of stem cells	0.033	1	HMGB1
Cellular Movement	attraction of stem cells	0.033	1	HMGB1
Neurological Disease	autosomal dominant deafness type 3A	0.033	1	GJB2
Hereditary Disorder	autosomal dominant deafness type 3A	0.033	1	GJB2
Auditory Disease	autosomal dominant deafness type 3A	0.033	1	GJB2
Neurological Disease	autosomal dominant optic atrophy	0.033	1	OPA1
Hereditary Disorder	autosomal dominant optic atrophy	0.033	1	OPA1
Metabolic Disease	autosomal dominant optic atrophy	0.033	1	OPA1
Ophthalmic Disease	autosomal dominant optic atrophy	0.033	1	OPA1
Connective Tissue Disorders	autosomal dominant osteopetrosis type II	0.033	1	CLCN7
Developmental Disorder	autosomal dominant osteopetrosis type II	0.033	1	CLCN7
Hereditary Disorder	autosomal dominant osteopetrosis type II	0.033	1	CLCN7
Skeletal and Muscular Disorders	autosomal dominant osteopetrosis type II	0.033	1	CLCN7
Neurological Disease	autosomal recessive deafness type 61	0.033	1	SLC26A5
Hereditary Disorder	autosomal recessive deafness type 61	0.033	1	SLC26A5
Auditory Disease	autosomal recessive deafness type 61	0.033	1	SLC26A5
Neurological Disease	autosomal recessive mental retardation type 1	0.033	1	PRSS12
Developmental Disorder	autosomal recessive mental retardation type 1	0.033	1	PRSS12
Hereditary Disorder	autosomal recessive mental retardation type 1	0.033	1	PRSS12
Neurological Disease	autosomal recessive mental retardation type 14	0.033	1	TECR
Developmental Disorder	autosomal recessive mental retardation type 14	0.033	1	TECR
Hereditary Disorder	autosomal recessive mental retardation type 14	0.033	1	TECR
Developmental Disorder	autosomal recessive oculodentodigital dysplasia	0.033	1	GJA1
Hereditary Disorder	autosomal recessive oculodentodigital dysplasia	0.033	1	GJA1
Skeletal and Muscular Disorders	autosomal recessive oculodentodigital dysplasia	0.033	1	GJA1
Organismal Injury and Abnormalities	autosomal recessive oculodentodigital dysplasia	0.033	1	GJA1
Dermatological Diseases and Conditions	autosomal recessive oculodentodigital dysplasia	0.033	1	GJA1
Connective Tissue Disorders	autosomal recessive osteopetrosis type 7	0.033	1	TNFRSF11A
Developmental Disorder	autosomal recessive osteopetrosis type 7	0.033	1	TNFRSF11A
Hereditary Disorder	autosomal recessive osteopetrosis type 7	0.033	1	TNFRSF11A
Skeletal and Muscular Disorders	autosomal recessive osteopetrosis type 7	0.033	1	TNFRSF11A
Behavior	avoidance	0.033	1	NGF
Cellular Assembly and Organization	axonal transport of vesicles	0.033	1	SPAST
Cellular Function and Maintenance	axonal transport of vesicles	0.033	1	SPAST
Nervous System Development and Function	axonal transport of vesicles	0.033	1	SPAST
Cancer	basal cell adenoma	0.033	1	CTNNB1
Gastrointestinal Disease	basal cell adenoma	0.033	1	CTNNB1
Cellular Assembly and Organization	binding of chromatin templates	0.033	1	CTNNB1
Small Molecule Biochemistry	binding of dATP	0.033	1	CASP9
Nucleic Acid Metabolism	binding of dATP	0.033	1	CASP9
Cellular Assembly and Organization	binding of nucleosomes	0.033	1	HMGN2
Cell Morphology	blebbing of neuroblastoma cell lines	0.033	1	DPYSL2
Gastrointestinal Disease	bleeding of liver parenchyma	0.033	1	PTGS2
Organismal Injury and Abnormalities	bleeding of liver parenchyma	0.033	1	PTGS2
Hepatic System Disease	bleeding of liver parenchyma	0.033	1	PTGS2
Connective Tissue Disorders	brachyrachia	0.033	1	TRPV4
Developmental Disorder	brachyrachia	0.033	1	TRPV4
Skeletal and Muscular Disorders	brachyrachia	0.033	1	TRPV4
Skeletal and Muscular System Development and Function	breaking strength of wound	0.033	1	NGF
Cancer	breast cancer of mammary gland	0.033	1	CTNNB1
Reproductive System Disease	breast cancer of mammary gland	0.033	1	CTNNB1
Cell Morphology	budding of endothelial cells	0.033	1	PROX1
Embryonic Development	budding of endothelial cells	0.033	1	PROX1
Organ Development	budding of endothelial cells	0.033	1	PROX1
Organismal Development	budding of endothelial cells	0.033	1	PROX1
Cardiovascular System Development and Function	budding of endothelial cells	0.033	1	PROX1
Lymphoid Tissue Structure and Development	budding of endothelial cells	0.033	1	PROX1
Cancer	calcifying odontogenic cyst	0.033	1	CTNNB1
Organismal Injury and Abnormalities	calcifying odontogenic cyst	0.033	1	CTNNB1
Carbohydrate Metabolism	catabolism of keratan sulfate	0.033	1	GNS
Small Molecule Biochemistry	catabolism of keratan sulfate	0.033	1	GNS
Cancer	cell cycle progression of colon carcinoma cells	0.033	1	CDKN1A
Cell Cycle	cell cycle progression of colon carcinoma cells	0.033	1	CDKN1A
Cell Cycle	cell cycle progression of multipotential hemopoietic progenitor cells	0.033	1	GJA1
Cell Death and Survival	cell death of outer hair cells	0.033	1	GJB2
Cell Cycle	cell division of colon cancer cell lines	0.033	1	DEK
Cell Cycle	cell division of neuronal hybrid cells	0.033	1	SGSM1
Cell-To-Cell Signaling and Interaction	cell-cell association of fibrosarcoma cell lines	0.033	1	FBLIM1
Cell-To-Cell Signaling and Interaction	chemoattraction of cd56+ natural killer cells	0.033	1	DEK
Hematological System Development and Function	chemoattraction of cd56+ natural killer cells	0.033	1	DEK
Cellular Movement	chemoattraction of cd56+ natural killer cells	0.033	1	DEK
Inflammatory Response	chemoattraction of cd56+ natural killer cells	0.033	1	DEK
Immune Cell Trafficking	chemoattraction of cd56+ natural killer cells	0.033	1	DEK
Embryonic Development	chemotaxis of endodermal cells	0.033	1	FGF10
Cellular Movement	chemotaxis of endodermal cells	0.033	1	FGF10
Cellular Movement	chemotaxis of enterocytes	0.033	1	HMGB1
Digestive System Development and Function	chemotaxis of enterocytes	0.033	1	HMGB1
Cell Cycle	cleavage of myofiber	0.033	1	SNTA1
Cellular Assembly and Organization	co-localization of dense-core vesicles	0.033	1	PIP5K1B
Cellular Function and Maintenance	co-localization of dense-core vesicles	0.033	1	PIP5K1B
Cancer	colon sporadic adenocarcinoma	0.033	1	GJA1
Gastrointestinal Disease	colon sporadic adenocarcinoma	0.033	1	GJA1
Cellular Development	commitment of bone marrow-derived macrophages	0.033	1	TNFRSF11A
Hematopoiesis	commitment of bone marrow-derived macrophages	0.033	1	TNFRSF11A
Cellular Development	commitment of osteoclasts	0.033	1	TNFRSF11A
Cell-To-Cell Signaling and Interaction	communication of fibroblast cell lines	0.033	1	GJA1
Cell-To-Cell Signaling and Interaction	communication of osteocytes	0.033	1	GJA1
Cardiovascular System Development and Function	concentration of blood vessel	0.033	1	SEMA3F
Cellular Compromise	condensation of endosomal compartment	0.033	1	RAB11FIP4
Developmental Disorder	congenital disorder of glycosylation type 1d	0.033	1	ALG3
Hereditary Disorder	congenital disorder of glycosylation type 1d	0.033	1	ALG3
Metabolic Disease	congenital disorder of glycosylation type 1d	0.033	1	ALG3
Neurological Disease	congenital nonprogressive distal spinal muscular atrophy	0.033	1	TRPV4
Developmental Disorder	congenital nonprogressive distal spinal muscular atrophy	0.033	1	TRPV4
Hereditary Disorder	congenital nonprogressive distal spinal muscular atrophy	0.033	1	TRPV4
Skeletal and Muscular Disorders	congenital nonprogressive distal spinal muscular atrophy	0.033	1	TRPV4
Developmental Disorder	congenital nuclear cataract autosomal recessive multiple types 3	0.033	1	CRYBB1
Hereditary Disorder	congenital nuclear cataract autosomal recessive multiple types 3	0.033	1	CRYBB1
Ophthalmic Disease	congenital nuclear cataract autosomal recessive multiple types 3	0.033	1	CRYBB1
Neurological Disease	congenital sensory neuropathy with selective loss of small myelinated fibers	0.033	1	NGF
Developmental Disorder	congenital sensory neuropathy with selective loss of small myelinated fibers	0.033	1	NGF
Hereditary Disorder	congenital sensory neuropathy with selective loss of small myelinated fibers	0.033	1	NGF
Cell-To-Cell Signaling and Interaction	contact growth inhibition of alveolar macrophages	0.033	1	HMGB1
Cellular Development	contact growth inhibition of alveolar macrophages	0.033	1	HMGB1
Hematological System Development and Function	contact growth inhibition of alveolar macrophages	0.033	1	HMGB1
Cell Cycle	contact growth inhibition of alveolar macrophages	0.033	1	HMGB1
Cellular Growth and Proliferation	contact growth inhibition of alveolar macrophages	0.033	1	HMGB1
Inflammatory Response	contact growth inhibition of alveolar macrophages	0.033	1	HMGB1
Respiratory System Development and Function	contact growth inhibition of alveolar macrophages	0.033	1	HMGB1
Cell-To-Cell Signaling and Interaction	contact growth inhibition of peritoneal macrophages	0.033	1	HMGB1
Hematological System Development and Function	contact growth inhibition of peritoneal macrophages	0.033	1	HMGB1
Cell Cycle	contact growth inhibition of peritoneal macrophages	0.033	1	HMGB1
Cellular Growth and Proliferation	contact growth inhibition of peritoneal macrophages	0.033	1	HMGB1
Inflammatory Response	contact growth inhibition of peritoneal macrophages	0.033	1	HMGB1
Cell-To-Cell Signaling and Interaction	contact growth inhibition of squamous cell carcinoma cell lines	0.033	1	SULF1
Cell Cycle	contact growth inhibition of squamous cell carcinoma cell lines	0.033	1	SULF1
Cellular Growth and Proliferation	contact growth inhibition of squamous cell carcinoma cell lines	0.033	1	SULF1
Skeletal and Muscular System Development and Function	contractility of anterior tibial muscle	0.033	1	SNTA1
Post-Translational Modification	conversion of L-triiodothyronine	0.033	1	DIO2
Small Molecule Biochemistry	conversion of L-triiodothyronine	0.033	1	DIO2
Endocrine System Development and Function	conversion of L-triiodothyronine	0.033	1	DIO2
Amino Acid Metabolism	conversion of L-triiodothyronine	0.033	1	DIO2
Carbohydrate Metabolism	conversion of UDP-D-glucose	0.033	1	UGDH
Small Molecule Biochemistry	conversion of UDP-D-glucose	0.033	1	UGDH
Nucleic Acid Metabolism	conversion of UDP-D-glucose	0.033	1	UGDH
Post-Translational Modification	conversion of levothyroxine	0.033	1	DIO2
Drug Metabolism	conversion of levothyroxine	0.033	1	DIO2
Small Molecule Biochemistry	conversion of levothyroxine	0.033	1	DIO2
Endocrine System Development and Function	conversion of levothyroxine	0.033	1	DIO2
Amino Acid Metabolism	conversion of levothyroxine	0.033	1	DIO2
microRNA targets
Category	Functions Annotation	p-Value	# Molecules	Molecules
Connective Tissue Development and Function	abnormal morphology of vertebral column	2.7e-06	5	ACP2,GDF11,MEOX1,RC3H1,SULF1
Embryonic Development	abnormal morphology of vertebral column	2.7e-06	5	ACP2,GDF11,MEOX1,RC3H1,SULF1
Nervous System Development and Function	abnormal morphology of vertebral column	2.7e-06	5	ACP2,GDF11,MEOX1,RC3H1,SULF1
Organ Development	abnormal morphology of vertebral column	2.7e-06	5	ACP2,GDF11,MEOX1,RC3H1,SULF1
Organ Morphology	abnormal morphology of vertebral column	2.7e-06	5	ACP2,GDF11,MEOX1,RC3H1,SULF1
Organismal Development	abnormal morphology of vertebral column	2.7e-06	5	ACP2,GDF11,MEOX1,RC3H1,SULF1
Skeletal and Muscular System Development and Function	abnormal morphology of vertebral column	2.7e-06	5	ACP2,GDF11,MEOX1,RC3H1,SULF1
Tissue Development	abnormal morphology of vertebral column	2.7e-06	5	ACP2,GDF11,MEOX1,RC3H1,SULF1
Neurological Disease	seizures	3.9e-06	17	ACP2,AMPH,ATG7,CDKN1A,GABRA3,HSPA1A/HSPA1B,HSPA8,KCNQ3,MAP1B,NPTX2,NUDT11,PRICKLE2,PTGS2,PURA,RGS16,SLC2A3,SYN2
Neurological Disease	seizure disorder	6.04e-06	18	ACP2,AMPH,ATG7,CDKN1A,GABRA3,HSPA1A/HSPA1B,HSPA8,KCNQ3,MAP1B,NGF,NPTX2,NUDT11,PRICKLE2,PTGS2,PURA,RGS16,SLC2A3,SYN2
Neurological Disease	epilepsy	1.45e-05	13	CDKN1A,GABRA3,HSPA1A/HSPA1B,HSPA8,KCNQ3,NGF,NPTX2,NUDT11,PRICKLE2,PTGS2,RGS16,SLC2A3,SYN2
Neurological Disease	epileptic seizure	6.01e-05	9	CDKN1A,GABRA3,HSPA1A/HSPA1B,HSPA8,NPTX2,NUDT11,PTGS2,RGS16,SLC2A3
Cellular Assembly and Organization	organization of cytoplasm	0.000119	32	ACP2,ACTR2,ACVRL1,ATG7,ATXN10,CAPZB,CDKN1A,CEP120,CRKL,CTSS,DLL4,EPHA5,FGD3,GDA,MAEA,MAP1B,Map2,MAP6D1,NGF,PEX5,PIP5K1B,PRICKLE2,RAB23,RPS6KA1,SEC23IP,SSH2,STMN2,SULF1,SYNJ2BP,TPM3,TTL,YWHAH
Cellular Function and Maintenance	organization of cytoplasm	0.000119	32	ACP2,ACTR2,ACVRL1,ATG7,ATXN10,CAPZB,CDKN1A,CEP120,CRKL,CTSS,DLL4,EPHA5,FGD3,GDA,MAEA,MAP1B,Map2,MAP6D1,NGF,PEX5,PIP5K1B,PRICKLE2,RAB23,RPS6KA1,SEC23IP,SSH2,STMN2,SULF1,SYNJ2BP,TPM3,TTL,YWHAH
Skeletal and Muscular System Development and Function	morphology of axial skeleton	0.000155	9	ACP2,CDKN1A,CRKL,E2F6,GDF11,MEOX1,PBX1,RC3H1,SULF1
Cell Cycle	initiation of S phase	0.000261	4	CDK6,CDKN1A,E2F6,PTPN2
Cell Death and Survival	cell death of breast cancer cell lines	0.000263	12	ATG7,CDKN1A,CFLAR,FBXO32,HSPA1A/HSPA1B,KPNA2,NGF,PHB,PTGS2,PTPN2,RGS16,SULF1
Cell-To-Cell Signaling and Interaction	activation of neural precursor cells	0.000268	2	CDKN1A,DLL4
Cell Morphology	morphology of fibrosarcoma cell lines	0.000268	2	CDKN1A,TPM3
Neurological Disease	thermal hyperalgesia of hindpaw	0.000268	2	NGF,PTGS2
Organismal Injury and Abnormalities	thermal hyperalgesia of hindpaw	0.000268	2	NGF,PTGS2
Cellular Function and Maintenance	function of hematopoietic progenitor cells	0.000354	3	ATG7,CDKN1A,MECOM
Organ Morphology	quantity of nephron	0.000432	3	GDF11,PBX1,PTGS2
Renal and Urological System Development and Function	quantity of nephron	0.000432	3	GDF11,PBX1,PTGS2
Connective Tissue Development and Function	morphology of vertebral column	0.0005	7	ACP2,CRKL,E2F6,GDF11,MEOX1,RC3H1,SULF1
Embryonic Development	morphology of vertebral column	0.0005	7	ACP2,CRKL,E2F6,GDF11,MEOX1,RC3H1,SULF1
Nervous System Development and Function	morphology of vertebral column	0.0005	7	ACP2,CRKL,E2F6,GDF11,MEOX1,RC3H1,SULF1
Organ Development	morphology of vertebral column	0.0005	7	ACP2,CRKL,E2F6,GDF11,MEOX1,RC3H1,SULF1
Organ Morphology	morphology of vertebral column	0.0005	7	ACP2,CRKL,E2F6,GDF11,MEOX1,RC3H1,SULF1
Organismal Development	morphology of vertebral column	0.0005	7	ACP2,CRKL,E2F6,GDF11,MEOX1,RC3H1,SULF1
Skeletal and Muscular System Development and Function	morphology of vertebral column	0.0005	7	ACP2,CRKL,E2F6,GDF11,MEOX1,RC3H1,SULF1
Tissue Development	morphology of vertebral column	0.0005	7	ACP2,CRKL,E2F6,GDF11,MEOX1,RC3H1,SULF1
Nervous System Development and Function	abnormal morphology of inferior olivary nucleus	0.000533	2	MAP1B,Map2
Organ Morphology	abnormal morphology of inferior olivary nucleus	0.000533	2	MAP1B,Map2
Tissue Morphology	abnormal morphology of inferior olivary nucleus	0.000533	2	MAP1B,Map2
Tissue Development	development of fiber tract	0.000533	2	MAP1B,Map2
Organ Development	formation of islets of Langerhans	0.000533	2	CTSS,PBX1
Endocrine System Development and Function	formation of islets of Langerhans	0.000533	2	CTSS,PBX1
Cellular Assembly and Organization	organization of cytoskeleton	0.000763	28	ACTR2,ACVRL1,ATG7,ATXN10,CAPZB,CDKN1A,CEP120,CRKL,CTSS,DLL4,EPHA5,FGD3,GDA,MAEA,MAP1B,Map2,MAP6D1,NGF,PIP5K1B,PRICKLE2,RAB23,RPS6KA1,SSH2,STMN2,SULF1,TPM3,TTL,YWHAH
Cellular Function and Maintenance	organization of cytoskeleton	0.000763	28	ACTR2,ACVRL1,ATG7,ATXN10,CAPZB,CDKN1A,CEP120,CRKL,CTSS,DLL4,EPHA5,FGD3,GDA,MAEA,MAP1B,Map2,MAP6D1,NGF,PIP5K1B,PRICKLE2,RAB23,RPS6KA1,SSH2,STMN2,SULF1,TPM3,TTL,YWHAH
Nervous System Development and Function	abnormal morphology of glossopharyngeal cranial nerve ganglion	0.000883	2	CRKL,MECOM
Tissue Morphology	abnormal morphology of glossopharyngeal cranial nerve ganglion	0.000883	2	CRKL,MECOM
Cell Death and Survival	degeneration of interneurons	0.000883	2	NGF,PTGS2
Cellular Compromise	degeneration of interneurons	0.000883	2	NGF,PTGS2
Skeletal and Muscular System Development and Function	patterning of axial skeleton	0.000883	2	ACVR2A,GDF11
Cellular Assembly and Organization	proliferation of mitochondria	0.000883	2	CDKN1A,UCP2
Cellular Assembly and Organization	quantity of filopodia-like projection	0.000883	2	ACTR2,CAPZB
Cellular Function and Maintenance	quantity of filopodia-like projection	0.000883	2	ACTR2,CAPZB
Skeletal and Muscular System Development and Function	tension of myofilaments	0.000883	2	CAPZB,TNNI1
Nervous System Development and Function	abnormal morphology of hippocampus layer	0.000992	3	MAP1B,Map2,PURA
Organ Morphology	abnormal morphology of hippocampus layer	0.000992	3	MAP1B,Map2,PURA
Nervous System Development and Function	size of nervous tissue	0.000992	3	MAP1B,Map2,NGF
Tissue Morphology	size of nervous tissue	0.000992	3	MAP1B,Map2,NGF
Embryonic Development	stratification of cerebral cortex	0.000992	3	MAP1B,Map2,TTL
Nervous System Development and Function	stratification of cerebral cortex	0.000992	3	MAP1B,Map2,TTL
Organ Development	stratification of cerebral cortex	0.000992	3	MAP1B,Map2,TTL
Cell Morphology	morphology of cells	0.00102	31	ACP2,ACVR2A,ACVRL1,AMPH,ATG7,CDK6,CDKN1A,CFLAR,CRKL,ELOVL4,FBLIM1,GDF11,HSPA1A/HSPA1B,MAP1B,Map2,MECOM,NGF,OSCAR,PBX1,PIP5K1B,PIWIL1,PPM1E,PTPN2,PURA,RC3H1,SDK1,SEC23IP,SERPINB9,SULF1,SYN2,TPM3
Cell Death and Survival	apoptosis of keratinocytes	0.00111	5	CDK6,CDKN1A,CFLAR,NGF,PTGS2
Nervous System Development and Function	morphogenesis of neurites	0.00115	11	ATG7,ATXN10,CAPZB,CDKN1A,GDA,MAP1B,NGF,PRICKLE2,RPS6KA1,SULF1,YWHAH
Tissue Development	morphogenesis of neurites	0.00115	11	ATG7,ATXN10,CAPZB,CDKN1A,GDA,MAP1B,NGF,PRICKLE2,RPS6KA1,SULF1,YWHAH
Cellular Assembly and Organization	morphogenesis of neurites	0.00115	11	ATG7,ATXN10,CAPZB,CDKN1A,GDA,MAP1B,NGF,PRICKLE2,RPS6KA1,SULF1,YWHAH
Cellular Function and Maintenance	morphogenesis of neurites	0.00115	11	ATG7,ATXN10,CAPZB,CDKN1A,GDA,MAP1B,NGF,PRICKLE2,RPS6KA1,SULF1,YWHAH
Cell Morphology	morphogenesis of neurites	0.00115	11	ATG7,ATXN10,CAPZB,CDKN1A,GDA,MAP1B,NGF,PRICKLE2,RPS6KA1,SULF1,YWHAH
Cellular Development	morphogenesis of neurites	0.00115	11	ATG7,ATXN10,CAPZB,CDKN1A,GDA,MAP1B,NGF,PRICKLE2,RPS6KA1,SULF1,YWHAH
Cancer	hyperplasia of lymph node	0.0013	3	CDKN1A,PTPN2,TRAF3
Immunological Disease	hyperplasia of lymph node	0.0013	3	CDKN1A,PTPN2,TRAF3
Nervous System Development and Function	activation of spinal neuron	0.00132	2	NGF,PTGS2
Cell-To-Cell Signaling and Interaction	activation of spinal neuron	0.00132	2	NGF,PTGS2
Cellular Development	arrest in growth of pheochromocytoma cell lines	0.00132	2	CDKN1A,NGF
Cellular Growth and Proliferation	arrest in growth of pheochromocytoma cell lines	0.00132	2	CDKN1A,NGF
Nervous System Development and Function	polarization of hippocampal neurons	0.00132	2	MAP1B,Map2
Tissue Development	polarization of hippocampal neurons	0.00132	2	MAP1B,Map2
Cellular Assembly and Organization	polarization of hippocampal neurons	0.00132	2	MAP1B,Map2
Cellular Function and Maintenance	polarization of hippocampal neurons	0.00132	2	MAP1B,Map2
Cell Morphology	polarization of hippocampal neurons	0.00132	2	MAP1B,Map2
Cellular Development	polarization of hippocampal neurons	0.00132	2	MAP1B,Map2
Molecular Transport	transport of green fluorescent protein	0.00132	2	KPNA2,PEX5
Protein Trafficking	transport of green fluorescent protein	0.00132	2	KPNA2,PEX5
Skeletal and Muscular System Development and Function	morphology of skeleton	0.00139	10	ACP2,CDKN1A,CRKL,E2F6,GDF11,MEOX1,PBX1,PTPN2,RC3H1,SULF1
Endocrine System Disorders	hyperglycemia	0.0014	7	ATG7,CTSS,INSL5,PBX1,RPS6KA1,SEL1L,UCP2
Metabolic Disease	hyperglycemia	0.0014	7	ATG7,CTSS,INSL5,PBX1,RPS6KA1,SEL1L,UCP2
Cellular Growth and Proliferation	colony formation of tumor cell lines	0.00155	9	ATG7,CDKN1A,HSPA1A/HSPA1B,KPNA2,MCAM,MECOM,PHB,PTGS2,SEL1L
Cancer	colon cancer	0.00159	18	ACVR2A,BCAS1,CACYBP,CDKN1A,HSPA8,IDH1,KPNA2,MCAM,PEX5,PGAM1,PPP2R1A,PPP2R1B,PTGS2,SDK1,SLC2A3,SNRK,USP53,ZWINT
Gastrointestinal Disease	colon cancer	0.00159	18	ACVR2A,BCAS1,CACYBP,CDKN1A,HSPA8,IDH1,KPNA2,MCAM,PEX5,PGAM1,PPP2R1A,PPP2R1B,PTGS2,SDK1,SLC2A3,SNRK,USP53,ZWINT
Cellular Assembly and Organization	microtubule dynamics	0.00163	24	ACTR2,ATG7,ATXN10,CAPZB,CDKN1A,CEP120,CRKL,CTSS,DLL4,FGD3,GDA,MAP1B,Map2,MAP6D1,NGF,PIP5K1B,PRICKLE2,RAB23,RPS6KA1,STMN2,SULF1,TPM3,TTL,YWHAH
Cellular Function and Maintenance	microtubule dynamics	0.00163	24	ACTR2,ATG7,ATXN10,CAPZB,CDKN1A,CEP120,CRKL,CTSS,DLL4,FGD3,GDA,MAP1B,Map2,MAP6D1,NGF,PIP5K1B,PRICKLE2,RAB23,RPS6KA1,STMN2,SULF1,TPM3,TTL,YWHAH
Cell Cycle	M phase of kidney cell lines	0.00183	2	PTPN2,RPS6KA2
Nervous System Development and Function	abnormal morphology of vagus cranial nerve ganglion	0.00183	2	CRKL,MECOM
Tissue Morphology	abnormal morphology of vagus cranial nerve ganglion	0.00183	2	CRKL,MECOM
Nervous System Development and Function	activation of afferent neurons	0.00183	2	NGF,PTGS2
Cell-To-Cell Signaling and Interaction	activation of afferent neurons	0.00183	2	NGF,PTGS2
Connective Tissue Development and Function	haptotaxis of fibroblast cell lines	0.00183	2	ACTR2,CRKL
Cellular Movement	haptotaxis of fibroblast cell lines	0.00183	2	ACTR2,CRKL
Nervous System Development and Function	size of anterior commissure	0.00183	2	MAP1B,Map2
Tissue Morphology	size of anterior commissure	0.00183	2	MAP1B,Map2
Organismal Injury and Abnormalities	verruca vulgaris	0.00183	2	MCAM,PTGS2
Dermatological Diseases and Conditions	verruca vulgaris	0.00183	2	MCAM,PTGS2
Infectious Disease	verruca vulgaris	0.00183	2	MCAM,PTGS2
Skeletal and Muscular System Development and Function	abnormal morphology of axial skeleton	0.00185	4	CDKN1A,GDF11,MEOX1,PBX1
Connective Tissue Development and Function	morphology of bone	0.00186	13	ACP2,ACVR2A,CDKN1A,CRKL,E2F6,FBLIM1,GDF11,MEOX1,OSCAR,PBX1,PTPN2,RC3H1,SULF1
Embryonic Development	morphology of bone	0.00186	13	ACP2,ACVR2A,CDKN1A,CRKL,E2F6,FBLIM1,GDF11,MEOX1,OSCAR,PBX1,PTPN2,RC3H1,SULF1
Organ Development	morphology of bone	0.00186	13	ACP2,ACVR2A,CDKN1A,CRKL,E2F6,FBLIM1,GDF11,MEOX1,OSCAR,PBX1,PTPN2,RC3H1,SULF1
Organ Morphology	morphology of bone	0.00186	13	ACP2,ACVR2A,CDKN1A,CRKL,E2F6,FBLIM1,GDF11,MEOX1,OSCAR,PBX1,PTPN2,RC3H1,SULF1
Organismal Development	morphology of bone	0.00186	13	ACP2,ACVR2A,CDKN1A,CRKL,E2F6,FBLIM1,GDF11,MEOX1,OSCAR,PBX1,PTPN2,RC3H1,SULF1
Skeletal and Muscular System Development and Function	morphology of bone	0.00186	13	ACP2,ACVR2A,CDKN1A,CRKL,E2F6,FBLIM1,GDF11,MEOX1,OSCAR,PBX1,PTPN2,RC3H1,SULF1
Tissue Development	morphology of bone	0.00186	13	ACP2,ACVR2A,CDKN1A,CRKL,E2F6,FBLIM1,GDF11,MEOX1,OSCAR,PBX1,PTPN2,RC3H1,SULF1
Nervous System Development and Function	mass of brain	0.00211	4	CDKN1A,MAP1B,PURA,SYN2
Organ Morphology	mass of brain	0.00211	4	CDKN1A,MAP1B,PURA,SYN2
Gastrointestinal Disease	cleft palate syndrome	0.00214	5	ACVR2A,CDKN1A,GDF11,PBX1,PDGFC
Developmental Disorder	cleft palate syndrome	0.00214	5	ACVR2A,CDKN1A,GDF11,PBX1,PDGFC
Organismal Survival	perinatal death	0.00218	16	ACVR2A,ATG7,CDK6,CDKN1A,ELOVL4,GDF11,MAP1B,Map2,MEOX1,NFAT5,PBX1,PTGS2,RC3H1,SLC2A3,SLC5A3,TTL
Infectious Disease	Viral Infection	0.00231	34	ACTR2,ACVR2A,AMPH,ATG4B,ATG7,ATP6V1A,CLSTN3,CTSS,DEK,EDEM3,FBLIM1,GABRA3,IDH1,MCAM,MECOM,MED28,MED8,NGF,NUDT11,NUP50,PDGFC,PDIA6,PRSS35,PTGS2,PURA,SEL1L,SERPINB9,SLC2A3,SRSF6,TFDP2,TRAF3,TRIM21,TRIM7,UBE2Z
Endocrine System Development and Function	differentiation of endocrine cells	0.00233	3	GDF11,NGF,PBX1
Cellular Development	differentiation of endocrine cells	0.00233	3	GDF11,NGF,PBX1
Cell Death and Survival	cell death of pheochromocytoma cell lines	0.00239	6	AKAP1,NGF,PPP2R1A,PPP2R1B,PTGS2,UCP2
Tissue Morphology	abnormal morphology of nephrogenic zone	0.00243	2	PBX1,PTGS2
Embryonic Development	elongation of embryonic tissue	0.00243	2	PBX1,PTGS2
Skeletal and Muscular System Development and Function	fusion of caudal vertebra	0.00243	2	MEOX1,SULF1
Cell Cycle	interphase	0.00253	17	ACVRL1,BCAT1,CDK6,CDKN1A,E2F6,FAM175A,KPNA2,NGF,PBX1,PTGS2,PTPN2,PURA,SEL1L,SULF1,TAF1,TFDP2,TRIM21
Cell Cycle	cell cycle progression	0.00253	24	ACVRL1,ATG7,CDK6,CDKN1A,DEK,E2F6,GDF11,HSPA1A/HSPA1B,HSPA8,MECOM,NGF,PHB,PTGS2,PTPN2,PURA,RPS6KA2,SACM1L,SULF1,TAF1,TFDP2,TIFA,TRIM21,TRIM35,ZWINT
Nervous System Development and Function	elongation of neurites	0.00255	4	MAP1B,Map2,NGF,STMN2
Cellular Assembly and Organization	elongation of neurites	0.00255	4	MAP1B,Map2,NGF,STMN2
Cell Morphology	elongation of neurites	0.00255	4	MAP1B,Map2,NGF,STMN2
Hematological Disease	abnormality of hematopoietic system	0.00267	5	CDK6,CDKN1A,E2F6,PTGS2,PTPN2
Cellular Growth and Proliferation	colony formation of cells	0.00268	13	ATG7,CDKN1A,HSPA1A/HSPA1B,KPNA2,MCAM,MECOM,MLLT1,NGF,PHB,PTGS2,SEL1L,TPM3,TRAF3
Cellular Assembly and Organization	formation of plasma membrane projections	0.00281	14	ATG7,ATXN10,CAPZB,CDKN1A,GDA,MAP1B,Map2,NGF,PIP5K1B,PRICKLE2,RPS6KA1,SULF1,TTL,YWHAH
Cellular Function and Maintenance	formation of plasma membrane projections	0.00281	14	ATG7,ATXN10,CAPZB,CDKN1A,GDA,MAP1B,Map2,NGF,PIP5K1B,PRICKLE2,RPS6KA1,SULF1,TTL,YWHAH
Cell Morphology	formation of plasma membrane projections	0.00281	14	ATG7,ATXN10,CAPZB,CDKN1A,GDA,MAP1B,Map2,NGF,PIP5K1B,PRICKLE2,RPS6KA1,SULF1,TTL,YWHAH
Cellular Development	formation of plasma membrane projections	0.00281	14	ATG7,ATXN10,CAPZB,CDKN1A,GDA,MAP1B,Map2,NGF,PIP5K1B,PRICKLE2,RPS6KA1,SULF1,TTL,YWHAH
Tissue Morphology	transformation of lumbar vertebra	0.00284	3	ACVR2A,E2F6,GDF11
Cancer	transformation of lumbar vertebra	0.00284	3	ACVR2A,E2F6,GDF11
Skeletal and Muscular Disorders	transformation of lumbar vertebra	0.00284	3	ACVR2A,E2F6,GDF11
Nervous System Development and Function	neuritogenesis	0.00285	13	ATG7,ATXN10,CAPZB,CDKN1A,GDA,MAP1B,Map2,NGF,PRICKLE2,RPS6KA1,SULF1,TTL,YWHAH
Tissue Development	neuritogenesis	0.00285	13	ATG7,ATXN10,CAPZB,CDKN1A,GDA,MAP1B,Map2,NGF,PRICKLE2,RPS6KA1,SULF1,TTL,YWHAH
Cellular Assembly and Organization	neuritogenesis	0.00285	13	ATG7,ATXN10,CAPZB,CDKN1A,GDA,MAP1B,Map2,NGF,PRICKLE2,RPS6KA1,SULF1,TTL,YWHAH
Cellular Function and Maintenance	neuritogenesis	0.00285	13	ATG7,ATXN10,CAPZB,CDKN1A,GDA,MAP1B,Map2,NGF,PRICKLE2,RPS6KA1,SULF1,TTL,YWHAH
Cell Morphology	neuritogenesis	0.00285	13	ATG7,ATXN10,CAPZB,CDKN1A,GDA,MAP1B,Map2,NGF,PRICKLE2,RPS6KA1,SULF1,TTL,YWHAH
Cellular Development	neuritogenesis	0.00285	13	ATG7,ATXN10,CAPZB,CDKN1A,GDA,MAP1B,Map2,NGF,PRICKLE2,RPS6KA1,SULF1,TTL,YWHAH
Cellular Assembly and Organization	formation of cellular protrusions	0.00309	18	ATG7,ATXN10,CAPZB,CDKN1A,CRKL,FGD3,GDA,MAP1B,Map2,NGF,PIP5K1B,PRICKLE2,RAB23,RPS6KA1,SULF1,TPM3,TTL,YWHAH
Cellular Function and Maintenance	formation of cellular protrusions	0.00309	18	ATG7,ATXN10,CAPZB,CDKN1A,CRKL,FGD3,GDA,MAP1B,Map2,NGF,PIP5K1B,PRICKLE2,RAB23,RPS6KA1,SULF1,TPM3,TTL,YWHAH
Cell Morphology	formation of cellular protrusions	0.00309	18	ATG7,ATXN10,CAPZB,CDKN1A,CRKL,FGD3,GDA,MAP1B,Map2,NGF,PIP5K1B,PRICKLE2,RAB23,RPS6KA1,SULF1,TPM3,TTL,YWHAH
Organismal Development	abnormal morphology of anterior cardinal vein	0.0031	2	ACVRL1,DLL4
Tissue Morphology	abnormal morphology of anterior cardinal vein	0.0031	2	ACVRL1,DLL4
Cardiovascular System Development and Function	abnormal morphology of anterior cardinal vein	0.0031	2	ACVRL1,DLL4
Cellular Function and Maintenance	flux of H+	0.0031	2	SLC16A1,UCP2
Molecular Transport	flux of H+	0.0031	2	SLC16A1,UCP2
Connective Tissue Development and Function	lifespan of fibroblast cell lines	0.0031	2	CDK6,CDKN1A
Cellular Development	lifespan of fibroblast cell lines	0.0031	2	CDK6,CDKN1A
Nutritional Disease	weight loss	0.00334	8	CDKN1A,ELOVL4,HSPA1A/HSPA1B,NGF,PBX1,PHB,PTGS2,PURA
Cell Cycle	contact growth inhibition	0.00358	6	ACVRL1,CDKN1A,HSPA1A/HSPA1B,NGF,SULF1,TIFA
Cell-To-Cell Signaling and Interaction	contact growth inhibition	0.00358	6	ACVRL1,CDKN1A,HSPA1A/HSPA1B,NGF,SULF1,TIFA
Cellular Growth and Proliferation	contact growth inhibition	0.00358	6	ACVRL1,CDKN1A,HSPA1A/HSPA1B,NGF,SULF1,TIFA
Cell Death and Survival	apoptosis of breast cancer cell lines	0.00361	9	ATG7,CDKN1A,CFLAR,FBXO32,KPNA2,NGF,PHB,PTGS2,PTPN2
Cellular Assembly and Organization	quantity of cellular protrusions	0.0037	6	ACTR2,CAPZB,DLL4,MAP1B,NGF,TPM3
Cellular Function and Maintenance	quantity of cellular protrusions	0.0037	6	ACTR2,CAPZB,DLL4,MAP1B,NGF,TPM3
Connective Tissue Development and Function	development of axial skeleton	0.00385	2	MEOX1,PBX1
Embryonic Development	development of axial skeleton	0.00385	2	MEOX1,PBX1
Organ Development	development of axial skeleton	0.00385	2	MEOX1,PBX1
Organismal Development	development of axial skeleton	0.00385	2	MEOX1,PBX1
Skeletal and Muscular System Development and Function	development of axial skeleton	0.00385	2	MEOX1,PBX1
Tissue Development	development of axial skeleton	0.00385	2	MEOX1,PBX1
Cellular Development	immortalization of leukocytes	0.00385	2	MLLT1,PBX1
Cancer	immortalization of leukocytes	0.00385	2	MLLT1,PBX1
Cancer	gastrointestinal tract cancer	0.00388	29	ACVR2A,ATG4B,BCAS1,CACYBP,CDK12,CDKN1A,CTSS,HSPA8,IDH1,ISLR,KPNA2,MCAM,NPTX2,PEX5,PGAM1,PHB,PPP2R1A,PPP2R1B,PRSS12,PTGS2,SDK1,SLC16A1,SLC2A3,SLC5A3,SNRK,STMN2,TFDP2,USP53,ZWINT
Gastrointestinal Disease	gastrointestinal tract cancer	0.00388	29	ACVR2A,ATG4B,BCAS1,CACYBP,CDK12,CDKN1A,CTSS,HSPA8,IDH1,ISLR,KPNA2,MCAM,NPTX2,PEX5,PGAM1,PHB,PPP2R1A,PPP2R1B,PRSS12,PTGS2,SDK1,SLC16A1,SLC2A3,SLC5A3,SNRK,STMN2,TFDP2,USP53,ZWINT
Cellular Growth and Proliferation	colony formation of breast cancer cell lines	0.00401	4	KPNA2,MCAM,PHB,SEL1L
Organ Morphology	abnormal morphology of male germ cells	0.00403	5	ACVR2A,AMPH,HSPA1A/HSPA1B,PIWIL1,SEC23IP
Cell Morphology	abnormal morphology of male germ cells	0.00403	5	ACVR2A,AMPH,HSPA1A/HSPA1B,PIWIL1,SEC23IP
Reproductive System Development and Function	abnormal morphology of male germ cells	0.00403	5	ACVR2A,AMPH,HSPA1A/HSPA1B,PIWIL1,SEC23IP
Organ Morphology	abnormal morphology of spermatids	0.00445	4	ACVR2A,AMPH,PIWIL1,SEC23IP
Cell Morphology	abnormal morphology of spermatids	0.00445	4	ACVR2A,AMPH,PIWIL1,SEC23IP
Reproductive System Development and Function	abnormal morphology of spermatids	0.00445	4	ACVR2A,AMPH,PIWIL1,SEC23IP
Reproductive System Development and Function	estrous cycle	0.00445	4	ACVR2A,INSL5,NGF,PTGS2
Gene Expression	transcription	0.00459	35	ACTR2,ACVRL1,AMPH,APOL3/APOL4,ATP2B4,CAND1,CDKN1A,CFLAR,DEK,DLL4,E2F6,HSPA8,JAZF1,KPNA2,MECOM,MED28,MEOX1,MLLT1,NFAT5,NGF,NRBF2,PBX1,PHB,PURA,RBMXL1,RPS6KA1,SRSF6,SYNJ2BP,TAF1,TFAP2D,TFDP2,TNNI1,TRAF3,YEATS2,YWHAH
Cellular Assembly and Organization	accumulation of autophagic vacuoles	0.00468	2	ATG4B,ATG7
Cellular Function and Maintenance	accumulation of autophagic vacuoles	0.00468	2	ATG4B,ATG7
Cell Morphology	accumulation of autophagic vacuoles	0.00468	2	ATG4B,ATG7
Cellular Compromise	accumulation of autophagic vacuoles	0.00468	2	ATG4B,ATG7
Cardiovascular Disease	arteriovenous malformation	0.00468	2	ACVRL1,DLL4
Behavior	limb clasping	0.00468	2	ATG7,HSPA1A/HSPA1B
Cell Cycle	premature senescence of tumor cell lines	0.00468	2	CDKN1A,DEK
Cell-To-Cell Signaling and Interaction	secretion of neurotransmitter	0.00516	6	KCNC4,NGF,NSF,PTGS2,SYN2,UNC13C
Molecular Transport	secretion of neurotransmitter	0.00516	6	KCNC4,NGF,NSF,PTGS2,SYN2,UNC13C
Small Molecule Biochemistry	secretion of neurotransmitter	0.00516	6	KCNC4,NGF,NSF,PTGS2,SYN2,UNC13C
Skeletal and Muscular System Development and Function	quantity of trabecula	0.00518	3	FBLIM1,OSCAR,PTPN2
Tissue Morphology	quantity of trabecula	0.00518	3	FBLIM1,OSCAR,PTPN2
Embryonic Development	cardiogenesis	0.00531	10	ACVR2A,CFLAR,CHD7,CRKL,DLL4,GYS1,MECOM,PDGFC,RPS6KA2,TNNI1
Organ Development	cardiogenesis	0.00531	10	ACVR2A,CFLAR,CHD7,CRKL,DLL4,GYS1,MECOM,PDGFC,RPS6KA2,TNNI1
Organismal Development	cardiogenesis	0.00531	10	ACVR2A,CFLAR,CHD7,CRKL,DLL4,GYS1,MECOM,PDGFC,RPS6KA2,TNNI1
Tissue Development	cardiogenesis	0.00531	10	ACVR2A,CFLAR,CHD7,CRKL,DLL4,GYS1,MECOM,PDGFC,RPS6KA2,TNNI1
Cardiovascular System Development and Function	cardiogenesis	0.00531	10	ACVR2A,CFLAR,CHD7,CRKL,DLL4,GYS1,MECOM,PDGFC,RPS6KA2,TNNI1
Cancer	colorectal cancer	0.00539	25	ACVR2A,BCAS1,CACYBP,CDK12,CDKN1A,HSPA8,IDH1,ISLR,KPNA2,MCAM,NPTX2,PEX5,PGAM1,PPP2R1A,PPP2R1B,PRSS12,PTGS2,SDK1,SLC16A1,SLC2A3,SLC5A3,SNRK,STMN2,USP53,ZWINT
Gastrointestinal Disease	colorectal cancer	0.00539	25	ACVR2A,BCAS1,CACYBP,CDK12,CDKN1A,HSPA8,IDH1,ISLR,KPNA2,MCAM,NPTX2,PEX5,PGAM1,PPP2R1A,PPP2R1B,PRSS12,PTGS2,SDK1,SLC16A1,SLC2A3,SLC5A3,SNRK,STMN2,USP53,ZWINT
Tissue Development	formation of microtubules	0.00542	4	CAPZB,GDA,MAP1B,STMN2
Cellular Assembly and Organization	formation of microtubules	0.00542	4	CAPZB,GDA,MAP1B,STMN2
Cellular Function and Maintenance	formation of microtubules	0.00542	4	CAPZB,GDA,MAP1B,STMN2
Neurological Disease	adrenoleukodystrophy	0.00558	2	PEX5,PTGS2
Endocrine System Disorders	adrenoleukodystrophy	0.00558	2	PEX5,PTGS2
Metabolic Disease	adrenoleukodystrophy	0.00558	2	PEX5,PTGS2
Developmental Disorder	adrenoleukodystrophy	0.00558	2	PEX5,PTGS2
Hereditary Disorder	adrenoleukodystrophy	0.00558	2	PEX5,PTGS2
Psychological Disorders	adrenoleukodystrophy	0.00558	2	PEX5,PTGS2
Cellular Development	differentiation of CD34+ cells	0.00558	2	CDKN1A,DEK
Hematological System Development and Function	differentiation of CD34+ cells	0.00558	2	CDKN1A,DEK
Hematopoiesis	differentiation of CD34+ cells	0.00558	2	CDKN1A,DEK
Immunological Disease	hypergammaglobulinemia	0.00558	2	CDKN1A,TRAF3
Hematological Disease	hypergammaglobulinemia	0.00558	2	CDKN1A,TRAF3
Cell Death and Survival	cell death of cerebral cortex cells	0.00567	8	CDK6,CDKN1A,CFLAR,GDA,MAP1B,NGF,PTGS2,UCP2
Cell Cycle	contact growth inhibition of tumor cell lines	0.00569	4	CDKN1A,NGF,SULF1,TIFA
Cell-To-Cell Signaling and Interaction	contact growth inhibition of tumor cell lines	0.00569	4	CDKN1A,NGF,SULF1,TIFA
Cellular Growth and Proliferation	contact growth inhibition of tumor cell lines	0.00569	4	CDKN1A,NGF,SULF1,TIFA
Cell Death and Survival	cell death of brain cells	0.00576	9	ATG7,CDK6,CDKN1A,CFLAR,GDA,MAP1B,NGF,PTGS2,UCP2
Connective Tissue Development and Function	abnormal morphology of bone	0.00578	10	ACP2,CDKN1A,CRKL,E2F6,GDF11,MEOX1,PBX1,PTPN2,RC3H1,SULF1
Embryonic Development	abnormal morphology of bone	0.00578	10	ACP2,CDKN1A,CRKL,E2F6,GDF11,MEOX1,PBX1,PTPN2,RC3H1,SULF1
Organ Development	abnormal morphology of bone	0.00578	10	ACP2,CDKN1A,CRKL,E2F6,GDF11,MEOX1,PBX1,PTPN2,RC3H1,SULF1
Organ Morphology	abnormal morphology of bone	0.00578	10	ACP2,CDKN1A,CRKL,E2F6,GDF11,MEOX1,PBX1,PTPN2,RC3H1,SULF1
Organismal Development	abnormal morphology of bone	0.00578	10	ACP2,CDKN1A,CRKL,E2F6,GDF11,MEOX1,PBX1,PTPN2,RC3H1,SULF1
Skeletal and Muscular System Development and Function	abnormal morphology of bone	0.00578	10	ACP2,CDKN1A,CRKL,E2F6,GDF11,MEOX1,PBX1,PTPN2,RC3H1,SULF1
Tissue Development	abnormal morphology of bone	0.00578	10	ACP2,CDKN1A,CRKL,E2F6,GDF11,MEOX1,PBX1,PTPN2,RC3H1,SULF1
Cellular Development	proliferation of hematopoietic cells	0.00579	8	ATG7,CDKN1A,DLL4,MECOM,MLLT1,NGF,PBX1,PTGS2
Cellular Growth and Proliferation	proliferation of hematopoietic cells	0.00579	8	ATG7,CDKN1A,DLL4,MECOM,MLLT1,NGF,PBX1,PTGS2
Hematological System Development and Function	proliferation of hematopoietic cells	0.00579	8	ATG7,CDKN1A,DLL4,MECOM,MLLT1,NGF,PBX1,PTGS2
Hematopoiesis	proliferation of hematopoietic cells	0.00579	8	ATG7,CDKN1A,DLL4,MECOM,MLLT1,NGF,PBX1,PTGS2
Reproductive System Development and Function	fertility	0.00588	10	ACVR2A,AKAP1,ATP2B4,CDK6,INSL5,MAP1B,PIP5K1B,PTGS2,SEC23IP,SULF1
Connective Tissue Development and Function	cytostasis of fibroblast cell lines	0.00601	3	CDKN1A,HSPA1A/HSPA1B,NGF
Cellular Growth and Proliferation	cytostasis of fibroblast cell lines	0.00601	3	CDKN1A,HSPA1A/HSPA1B,NGF
Tissue Development	polymerization of microtubules	0.00601	3	CAPZB,MAP1B,STMN2
Cellular Assembly and Organization	polymerization of microtubules	0.00601	3	CAPZB,MAP1B,STMN2
Cellular Function and Maintenance	polymerization of microtubules	0.00601	3	CAPZB,MAP1B,STMN2
Gene Expression	transcription of RNA	0.00604	34	ACTR2,ACVRL1,AMPH,APOL3/APOL4,ATP2B4,CAND1,CDKN1A,CFLAR,DEK,DLL4,E2F6,HSPA8,JAZF1,KPNA2,MECOM,MED28,MEOX1,MLLT1,NFAT5,NGF,NRBF2,PBX1,PHB,PURA,RBMXL1,RPS6KA1,SYNJ2BP,TAF1,TFAP2D,TFDP2,TNNI1,TRAF3,YEATS2,YWHAH
Nervous System Development and Function	morphology of nervous system	0.00616	18	ACP2,CAPZB,CRKL,ELOVL4,GDF11,GMFB,MAP1B,Map2,MECOM,MEOX1,NGF,PEX5,PURA,RPS6KA1,SLC5A3,SULF1,SYN2,TTL
Connective Tissue Development and Function	abnormal morphology of vertebrae	0.00645	5	CRKL,E2F6,GDF11,MEOX1,SULF1
Embryonic Development	abnormal morphology of vertebrae	0.00645	5	CRKL,E2F6,GDF11,MEOX1,SULF1
Nervous System Development and Function	abnormal morphology of vertebrae	0.00645	5	CRKL,E2F6,GDF11,MEOX1,SULF1
Organ Development	abnormal morphology of vertebrae	0.00645	5	CRKL,E2F6,GDF11,MEOX1,SULF1
Organ Morphology	abnormal morphology of vertebrae	0.00645	5	CRKL,E2F6,GDF11,MEOX1,SULF1
Organismal Development	abnormal morphology of vertebrae	0.00645	5	CRKL,E2F6,GDF11,MEOX1,SULF1
Skeletal and Muscular System Development and Function	abnormal morphology of vertebrae	0.00645	5	CRKL,E2F6,GDF11,MEOX1,SULF1
Tissue Development	abnormal morphology of vertebrae	0.00645	5	CRKL,E2F6,GDF11,MEOX1,SULF1
Organismal Functions	homeostasis of rodents	0.00645	3	INSL5,PTGS2,SLC5A3
Organismal Development	development of artery	0.00653	4	ACVRL1,CHD7,CRKL,DLL4
Cardiovascular System Development and Function	development of artery	0.00653	4	ACVRL1,CHD7,CRKL,DLL4
Connective Tissue Development and Function	abnormal morphology of caudal vertebra	0.00655	2	CRKL,GDF11
Embryonic Development	abnormal morphology of caudal vertebra	0.00655	2	CRKL,GDF11
Nervous System Development and Function	abnormal morphology of caudal vertebra	0.00655	2	CRKL,GDF11
Organ Development	abnormal morphology of caudal vertebra	0.00655	2	CRKL,GDF11
Organ Morphology	abnormal morphology of caudal vertebra	0.00655	2	CRKL,GDF11
Organismal Development	abnormal morphology of caudal vertebra	0.00655	2	CRKL,GDF11
Skeletal and Muscular System Development and Function	abnormal morphology of caudal vertebra	0.00655	2	CRKL,GDF11
Tissue Development	abnormal morphology of caudal vertebra	0.00655	2	CRKL,GDF11
Cancer	chondrosarcoma	0.00655	2	CDKN1A,IDH1
Skeletal and Muscular Disorders	chondrosarcoma	0.00655	2	CDKN1A,IDH1
Connective Tissue Disorders	chondrosarcoma	0.00655	2	CDKN1A,IDH1
Embryonic Development	development of myotome	0.00655	2	MECOM,MEOX1
Organismal Development	development of myotome	0.00655	2	MECOM,MEOX1
Tissue Development	development of myotome	0.00655	2	MECOM,MEOX1
Embryonic Development	development of second branchial arch	0.00655	2	MEOX1,PBX1
Organismal Development	development of second branchial arch	0.00655	2	MEOX1,PBX1
Tissue Development	development of second branchial arch	0.00655	2	MEOX1,PBX1
Developmental Disorder	developmental delay of kidney	0.00655	2	PBX1,PEX5
Renal and Urological Disease	developmental delay of kidney	0.00655	2	PBX1,PEX5
Cellular Assembly and Organization	duplication of centriole	0.00655	2	CDKN1A,CEP120
Cell Cycle	duplication of centriole	0.00655	2	CDKN1A,CEP120
DNA Replication, Recombination, and Repair	duplication of centriole	0.00655	2	CDKN1A,CEP120
Cellular Development	proliferation of gastric cancer cells	0.00655	2	CACYBP,PTGS2
Cellular Growth and Proliferation	proliferation of gastric cancer cells	0.00655	2	CACYBP,PTGS2
Tumor Morphology	proliferation of gastric cancer cells	0.00655	2	CACYBP,PTGS2
RNA Post-Transcriptional Modification	selection of splice site	0.00655	2	RBMXL1,SRSF6
Reproductive System Development and Function	spermiation	0.00655	2	AMPH,PIP5K1B
Cancer	transformation of hematopoietic progenitor cells	0.00655	2	MLLT1,PBX1
Cellular Development	proliferation of blood cells	0.00669	19	ATG7,CDK6,CDKN1A,CFLAR,DLL4,HSPA1A/HSPA1B,HSPA8,LY86,MECOM,MLLT1,NFAT5,NGF,PBX1,PTGS2,PTPN2,PURA,RC3H1,SERPINB9,TRAF3
Cellular Growth and Proliferation	proliferation of blood cells	0.00669	19	ATG7,CDK6,CDKN1A,CFLAR,DLL4,HSPA1A/HSPA1B,HSPA8,LY86,MECOM,MLLT1,NFAT5,NGF,PBX1,PTGS2,PTPN2,PURA,RC3H1,SERPINB9,TRAF3
Organismal Survival	organismal death	0.00715	43	ACVR2A,ACVRL1,AMPH,ATG7,CAPZB,CDK6,CDKN1A,CFLAR,CRKL,DLL4,E2F6,ELOVL4,FBLIM1,GDF11,HSPA1A/HSPA1B,IDH1,MAEA,MAP1B,Map2,MECOM,MEOX1,MLLT1,NFAT5,NGF,PBX1,PDCD2,PDGFC,PEX5,PHB,PNPLA6,PTGS2,PTPN2,PURA,RC3H1,SACM1L,SLC2A3,SLC5A3,SULF1,TPM3,TRAF3,TTL,UBA5,UCP2
Cell Morphology	abnormal morphology of cells	0.00718	21	ACVR2A,AMPH,ATG7,CDK6,CDKN1A,ELOVL4,GDF11,HSPA1A/HSPA1B,MAP1B,Map2,MECOM,NGF,OSCAR,PBX1,PIWIL1,PURA,RC3H1,SEC23IP,SERPINB9,SULF1,SYN2
Organ Morphology	morphology of germ cells	0.00738	6	ACVR2A,AMPH,HSPA1A/HSPA1B,PIP5K1B,PIWIL1,SEC23IP
Cell Morphology	morphology of germ cells	0.00738	6	ACVR2A,AMPH,HSPA1A/HSPA1B,PIP5K1B,PIWIL1,SEC23IP
Reproductive System Development and Function	morphology of germ cells	0.00738	6	ACVR2A,AMPH,HSPA1A/HSPA1B,PIP5K1B,PIWIL1,SEC23IP
Organ Morphology	abnormal morphology of islets of Langerhans	0.0074	3	GDF11,INSL5,PBX1
Endocrine System Development and Function	abnormal morphology of islets of Langerhans	0.0074	3	GDF11,INSL5,PBX1
Digestive System Development and Function	abnormal morphology of islets of Langerhans	0.0074	3	GDF11,INSL5,PBX1
Connective Tissue Development and Function	development of vertebrae	0.0074	3	MEOX1,PBX1,PDGFC
Embryonic Development	development of vertebrae	0.0074	3	MEOX1,PBX1,PDGFC
Organ Development	development of vertebrae	0.0074	3	MEOX1,PBX1,PDGFC
Organismal Development	development of vertebrae	0.0074	3	MEOX1,PBX1,PDGFC
Skeletal and Muscular System Development and Function	development of vertebrae	0.0074	3	MEOX1,PBX1,PDGFC
Tissue Development	development of vertebrae	0.0074	3	MEOX1,PBX1,PDGFC
Cell Cycle	entry into S phase of tumor cell lines	0.0074	3	CDKN1A,PBX1,TRIM21
Cell-To-Cell Signaling and Interaction	activation of central nervous system cells	0.00745	4	CDKN1A,DLL4,NGF,PTGS2
Tissue Morphology	abnormal morphology of metanephros	0.00759	2	GDF11,PBX1
Neurological Disease	damage of hippocampus	0.00759	2	NGF,PHB
Cellular Development	immortalization of hematopoietic progenitor cells	0.00759	2	MLLT1,PBX1
Cancer	immortalization of hematopoietic progenitor cells	0.00759	2	MLLT1,PBX1
Connective Tissue Development and Function	lack of vertebrae	0.00759	2	GDF11,MEOX1
Embryonic Development	lack of vertebrae	0.00759	2	GDF11,MEOX1
Nervous System Development and Function	lack of vertebrae	0.00759	2	GDF11,MEOX1
Organ Development	lack of vertebrae	0.00759	2	GDF11,MEOX1
Organ Morphology	lack of vertebrae	0.00759	2	GDF11,MEOX1
Organismal Development	lack of vertebrae	0.00759	2	GDF11,MEOX1
Skeletal and Muscular System Development and Function	lack of vertebrae	0.00759	2	GDF11,MEOX1
Tissue Development	lack of vertebrae	0.00759	2	GDF11,MEOX1
Cellular Function and Maintenance	phagocytosis by bone marrow-derived macrophages	0.00759	2	ATG7,UCP2
Cell-To-Cell Signaling and Interaction	phagocytosis by bone marrow-derived macrophages	0.00759	2	ATG7,UCP2
Hematological System Development and Function	phagocytosis by bone marrow-derived macrophages	0.00759	2	ATG7,UCP2
Inflammatory Response	phagocytosis by bone marrow-derived macrophages	0.00759	2	ATG7,UCP2
Tissue Morphology	quantity of colony forming multilineage cells	0.00759	2	PBX1,PTPN2
Hematological System Development and Function	quantity of colony forming multilineage cells	0.00759	2	PBX1,PTPN2
Hematopoiesis	quantity of colony forming multilineage cells	0.00759	2	PBX1,PTPN2
Lymphoid Tissue Structure and Development	quantity of colony forming multilineage cells	0.00759	2	PBX1,PTPN2
Neurological Disease	generalized seizures	0.00778	4	ACP2,AMPH,GABRA3,PTGS2
Cellular Growth and Proliferation	formation of tumor cell lines	0.0079	3	CDKN1A,MCAM,PRICKLE2
Developmental Disorder	Hypoplasia	0.00815	12	ACVR2A,ACVRL1,CDK6,CTSS,E2F6,MECOM,NFAT5,NGF,PBX1,PTGS2,PURA,TRAF3
Cellular Assembly and Organization	depolymerization of microtubules	0.00842	3	MAP1B,MAP6D1,STMN2
Cellular Function and Maintenance	depolymerization of microtubules	0.00842	3	MAP1B,MAP6D1,STMN2
Cellular Compromise	depolymerization of microtubules	0.00842	3	MAP1B,MAP6D1,STMN2
Cellular Assembly and Organization	formation of autophagosomes	0.00842	3	ATG4B,ATG7,UCP2
Cellular Function and Maintenance	formation of autophagosomes	0.00842	3	ATG4B,ATG7,UCP2
Cell Morphology	formation of autophagosomes	0.00842	3	ATG4B,ATG7,UCP2
Organ Morphology	abnormal morphology of renal medulla	0.00871	2	NFAT5,PBX1
Renal and Urological System Development and Function	abnormal morphology of renal medulla	0.00871	2	NFAT5,PBX1
Cellular Function and Maintenance	vesiculation	0.00871	2	CDKN1A,NSF
Neurological Disease	Schizophrenia	0.00873	13	AMPH,APOL3/APOL4,GABRA3,HSPA1A/HSPA1B,NSF,PGAM1,PTGS2,SNRK,STMN2,SYN2,TRAF3,UCP2,YWHAH
Hereditary Disorder	Schizophrenia	0.00873	13	AMPH,APOL3/APOL4,GABRA3,HSPA1A/HSPA1B,NSF,PGAM1,PTGS2,SNRK,STMN2,SYN2,TRAF3,UCP2,YWHAH
Psychological Disorders	Schizophrenia	0.00873	13	AMPH,APOL3/APOL4,GABRA3,HSPA1A/HSPA1B,NSF,PGAM1,PTGS2,SNRK,STMN2,SYN2,TRAF3,UCP2,YWHAH
Cellular Development	proliferation of epithelial cell lines	0.00874	7	CDK6,CDKN1A,HSPA1A/HSPA1B,MED28,PBX1,PPP2R1A,PTGS2
Cellular Growth and Proliferation	proliferation of epithelial cell lines	0.00874	7	CDK6,CDKN1A,HSPA1A/HSPA1B,MED28,PBX1,PPP2R1A,PTGS2
Hair and Skin Development and Function	proliferation of epithelial cell lines	0.00874	7	CDK6,CDKN1A,HSPA1A/HSPA1B,MED28,PBX1,PPP2R1A,PTGS2
Hematological Disease	abnormality of bone marrow cells	0.00896	3	CDKN1A,E2F6,PTPN2
Cellular Development	lifespan of cells	0.00896	3	CDK6,CDKN1A,OSCAR
Gene Expression	expression of RNA	0.00925	37	ACTR2,ACVRL1,AMPH,APOL3/APOL4,ATP2B4,CAND1,CDKN1A,CFLAR,DEK,DLL4,E2F6,EIF2B2,HSPA8,JAZF1,KPNA2,MECOM,MED28,MEOX1,MLLT1,NFAT5,NGF,NRBF2,PBX1,PHB,PURA,RBMXL1,RGS16,RPS6KA1,RPS6KA2,SYNJ2BP,TAF1,TFAP2D,TFDP2,TNNI1,TRAF3,YEATS2,YWHAH
Cellular Assembly and Organization	development of cytoplasm	0.00948	11	AKAP1,ATG4B,CAPZB,CDKN1A,FBLIM1,GDA,HSPA8,MAP1B,PIP5K1B,PPM1E,STMN2
Neurological Disease	Ehlers-Danlos syndrome with progressive kyphoscoliosis, myopathy, and hearing loss	0.00951	1	FKBP14
Organismal Injury and Abnormalities	Ehlers-Danlos syndrome with progressive kyphoscoliosis, myopathy, and hearing loss	0.00951	1	FKBP14
Metabolic Disease	Ehlers-Danlos syndrome with progressive kyphoscoliosis, myopathy, and hearing loss	0.00951	1	FKBP14
Dermatological Diseases and Conditions	Ehlers-Danlos syndrome with progressive kyphoscoliosis, myopathy, and hearing loss	0.00951	1	FKBP14
Developmental Disorder	Ehlers-Danlos syndrome with progressive kyphoscoliosis, myopathy, and hearing loss	0.00951	1	FKBP14
Skeletal and Muscular Disorders	Ehlers-Danlos syndrome with progressive kyphoscoliosis, myopathy, and hearing loss	0.00951	1	FKBP14
Hereditary Disorder	Ehlers-Danlos syndrome with progressive kyphoscoliosis, myopathy, and hearing loss	0.00951	1	FKBP14
Connective Tissue Disorders	Ehlers-Danlos syndrome with progressive kyphoscoliosis, myopathy, and hearing loss	0.00951	1	FKBP14
Auditory Disease	Ehlers-Danlos syndrome with progressive kyphoscoliosis, myopathy, and hearing loss	0.00951	1	FKBP14
Developmental Disorder	Fanconi's anemia, group E	0.00951	1	FANCE
Hematological Disease	Fanconi's anemia, group E	0.00951	1	FANCE
Hereditary Disorder	Fanconi's anemia, group E	0.00951	1	FANCE
Hereditary Disorder	Stargardt disease 3	0.00951	1	ELOVL4
Ophthalmic Disease	Stargardt disease 3	0.00951	1	ELOVL4
Developmental Disorder	TPM3-related cap myopathy	0.00951	1	TPM3
Skeletal and Muscular Disorders	TPM3-related cap myopathy	0.00951	1	TPM3
Hereditary Disorder	TPM3-related cap myopathy	0.00951	1	TPM3
DNA Replication, Recombination, and Repair	aberration of chromosome ends	0.00951	1	HSPA1A/HSPA1B
Organ Morphology	abnormal morphology of oval window	0.00951	1	PBX1
Auditory and Vestibular System Development and Function	abnormal morphology of oval window	0.00951	1	PBX1
Nervous System Development and Function	abnormal morphology of stratum lacunosum	0.00951	1	PURA
Organ Morphology	abnormal morphology of stratum lacunosum	0.00951	1	PURA
Metabolic Disease	acid phosphatase deficiency	0.00951	1	ACP2
Developmental Disorder	acid phosphatase deficiency	0.00951	1	ACP2
Hereditary Disorder	acid phosphatase deficiency	0.00951	1	ACP2
Developmental Disorder	acrocephalopolysyndactyly type ii	0.00951	1	RAB23
Skeletal and Muscular Disorders	acrocephalopolysyndactyly type ii	0.00951	1	RAB23
Connective Tissue Disorders	acrocephalopolysyndactyly type ii	0.00951	1	RAB23
Cell-To-Cell Signaling and Interaction	activation of mucosa cells	0.00951	1	CDKN1A
Tissue Development	adhesion of erythroblasts	0.00951	1	MAEA
Cell-To-Cell Signaling and Interaction	adhesion of erythroblasts	0.00951	1	MAEA
Hematological System Development and Function	adhesion of erythroblasts	0.00951	1	MAEA
Hematopoiesis	adhesion of erythroblasts	0.00951	1	MAEA
Tissue Development	aggregation of podocytes	0.00951	1	SDK1
Connective Tissue Development and Function	angiogenesis of stromal tissue	0.00951	1	PTGS2
Organismal Development	angiogenesis of stromal tissue	0.00951	1	PTGS2
Tissue Development	angiogenesis of stromal tissue	0.00951	1	PTGS2
Cardiovascular System Development and Function	angiogenesis of stromal tissue	0.00951	1	PTGS2
Cell Death and Survival	apoptosis of nucleus pulposus cells	0.00951	1	NFAT5
Connective Tissue Development and Function	arrest in G0 phase of fibroblasts	0.00951	1	CDKN1A
Cell Cycle	arrest in G0 phase of fibroblasts	0.00951	1	CDKN1A
Cell Cycle	arrest in G1/S phase transition of cancer cells	0.00951	1	CDKN1A
Cancer	arrest in G1/S phase transition of cancer cells	0.00951	1	CDKN1A
Nervous System Development and Function	arrest in cell cycle progression of neuronal progenitor cells	0.00951	1	GDF11
Cell Cycle	arrest in cell cycle progression of neuronal progenitor cells	0.00951	1	GDF11
Connective Tissue Development and Function	arrest in cell cycle progression of synovial fibroblasts	0.00951	1	CDKN1A
Cell Cycle	arrest in cell cycle progression of synovial fibroblasts	0.00951	1	CDKN1A
Cell Cycle	arrest in sub-G1 phase of mesothelioma cells	0.00951	1	CDKN1A
Cancer	arrest in sub-G1 phase of mesothelioma cells	0.00951	1	CDKN1A
Immunological Disease	aspirin-intolerant asthma/rhinitis	0.00951	1	PTGS2
Inflammatory Disease	aspirin-intolerant asthma/rhinitis	0.00951	1	PTGS2
Respiratory Disease	aspirin-intolerant asthma/rhinitis	0.00951	1	PTGS2
Organismal Injury and Abnormalities	atresia of aorta	0.00951	1	DLL4
Developmental Disorder	atresia of aorta	0.00951	1	DLL4
Cardiovascular Disease	atresia of aorta	0.00951	1	DLL4
Neurological Disease	autosomal recessive mental retardation type 1	0.00951	1	PRSS12
Developmental Disorder	autosomal recessive mental retardation type 1	0.00951	1	PRSS12
Hereditary Disorder	autosomal recessive mental retardation type 1	0.00951	1	PRSS12
Developmental Disorder	autosomal recessive osteopetrosis type 5	0.00951	1	OSTM1
Skeletal and Muscular Disorders	autosomal recessive osteopetrosis type 5	0.00951	1	OSTM1
Hereditary Disorder	autosomal recessive osteopetrosis type 5	0.00951	1	OSTM1
Connective Tissue Disorders	autosomal recessive osteopetrosis type 5	0.00951	1	OSTM1
Skeletal and Muscular System Development and Function	breaking strength of wound	0.00951	1	NGF
Small Molecule Biochemistry	catabolism of keratan sulfate	0.00951	1	GNS
Carbohydrate Metabolism	catabolism of keratan sulfate	0.00951	1	GNS
Cell Cycle	cell cycle progression of colon carcinoma cells	0.00951	1	CDKN1A
Cancer	cell cycle progression of colon carcinoma cells	0.00951	1	CDKN1A
Cell Cycle	cell division of colon cancer cell lines	0.00951	1	DEK
Skeletal and Muscular System Development and Function	cell survival of cardiomyocytes	0.00951	1	FBXO32
Cell Death and Survival	cell survival of cardiomyocytes	0.00951	1	FBXO32
Cardiovascular System Development and Function	cell survival of cardiomyocytes	0.00951	1	FBXO32
Cell-To-Cell Signaling and Interaction	cell-cell association of fibrosarcoma cell lines	0.00951	1	FBLIM1
Cell-To-Cell Signaling and Interaction	chemoattraction of cd56+ natural killer cells	0.00951	1	DEK
Cellular Movement	chemoattraction of cd56+ natural killer cells	0.00951	1	DEK
Hematological System Development and Function	chemoattraction of cd56+ natural killer cells	0.00951	1	DEK
Inflammatory Response	chemoattraction of cd56+ natural killer cells	0.00951	1	DEK
Immune Cell Trafficking	chemoattraction of cd56+ natural killer cells	0.00951	1	DEK
Cellular Compromise	condensation of endosomal compartment	0.00951	1	RAB11FIP4
Neurological Disease	congenital sensory neuropathy with selective loss of small myelinated fibers	0.00951	1	NGF
Developmental Disorder	congenital sensory neuropathy with selective loss of small myelinated fibers	0.00951	1	NGF
Hereditary Disorder	congenital sensory neuropathy with selective loss of small myelinated fibers	0.00951	1	NGF
Cell Cycle	contact growth inhibition of squamous cell carcinoma cell lines	0.00951	1	SULF1
Cell-To-Cell Signaling and Interaction	contact growth inhibition of squamous cell carcinoma cell lines	0.00951	1	SULF1
Cellular Growth and Proliferation	contact growth inhibition of squamous cell carcinoma cell lines	0.00951	1	SULF1
Small Molecule Biochemistry	conversion of UDP-D-glucose	0.00951	1	UGDH
Carbohydrate Metabolism	conversion of UDP-D-glucose	0.00951	1	UGDH
Nucleic Acid Metabolism	conversion of UDP-D-glucose	0.00951	1	UGDH
Cell-To-Cell Signaling and Interaction	cytotoxic reaction of bone marrow-derived dendritic cells	0.00951	1	SERPINB9
Inflammatory Response	cytotoxic reaction of bone marrow-derived dendritic cells	0.00951	1	SERPINB9
Cellular Compromise	degeneration of pheochromocytoma cell lines	0.00951	1	NGF
Small Molecule Biochemistry	degradation of phosphatidylinositol 3,5-diphosphate	0.00951	1	SACM1L
Carbohydrate Metabolism	degradation of phosphatidylinositol 3,5-diphosphate	0.00951	1	SACM1L
Lipid Metabolism	degradation of phosphatidylinositol 3,5-diphosphate	0.00951	1	SACM1L
Small Molecule Biochemistry	degradation of phosphatidylinositol 4-phosphate	0.00951	1	SACM1L
Carbohydrate Metabolism	degradation of phosphatidylinositol 4-phosphate	0.00951	1	SACM1L
Lipid Metabolism	degradation of phosphatidylinositol 4-phosphate	0.00951	1	SACM1L
Small Molecule Biochemistry	degradation of phosphatidylinositol-3-phosphate	0.00951	1	SACM1L
Carbohydrate Metabolism	degradation of phosphatidylinositol-3-phosphate	0.00951	1	SACM1L
Lipid Metabolism	degradation of phosphatidylinositol-3-phosphate	0.00951	1	SACM1L
Cell Cycle	delay in G2 phase of colon carcinoma cells	0.00951	1	CDKN1A
Cancer	delay in G2 phase of colon carcinoma cells	0.00951	1	CDKN1A
Cell Cycle	delay in cell cycle progression of colon cancer cell lines	0.00951	1	CDKN1A
Connective Tissue Development and Function	delay in healing of tibia	0.00951	1	PTGS2
Skeletal and Muscular System Development and Function	delay in healing of tibia	0.00951	1	PTGS2
Organismal Functions	delay in healing of tibia	0.00951	1	PTGS2
Cellular Development	delay in initiation of maturation of DN1 cells	0.00951	1	DLL4
Hematopoiesis	delay in initiation of maturation of DN1 cells	0.00951	1	DLL4
Behavior	delay in sexual behavior	0.00951	1	ACVR2A
Tissue Morphology	density of T lymphocytes	0.00951	1	PTGS2
Endocrine System Development and Function	density of beta islet cells	0.00951	1	RPS6KA1
Tissue Morphology	density of beta islet cells	0.00951	1	RPS6KA1
Organ Morphology	density of hair follicle	0.00951	1	PTGS2
Hair and Skin Development and Function	density of hair follicle	0.00951	1	PTGS2
Nervous System Development and Function	development of Visual system	0.00951	1	NGF
Organismal Injury and Abnormalities	development of aberrant crypt foci	0.00951	1	CDKN1A
Gastrointestinal Disease	development of aberrant crypt foci	0.00951	1	CDKN1A
Nervous System Development and Function	development of corticothalamic axons	0.00951	1	TTL
Tissue Development	development of corticothalamic axons	0.00951	1	TTL
Cellular Assembly and Organization	development of corticothalamic axons	0.00951	1	TTL
Cellular Function and Maintenance	development of corticothalamic axons	0.00951	1	TTL
Cell Morphology	development of corticothalamic axons	0.00951	1	TTL
Cellular Development	development of corticothalamic axons	0.00951	1	TTL
Cellular Development	development of mammary tumor cells	0.00951	1	MCAM
Cancer	development of mammary tumor cells	0.00951	1	MCAM
Connective Tissue Development and Function	differentiation of cardiac fibroblasts	0.00951	1	CDKN1A
Cellular Development	differentiation of cardiac fibroblasts	0.00951	1	CDKN1A
Organ Development	differentiation of mammary lobuloalveolar unit	0.00951	1	PTGS2
Cellular Development	differentiation of mammary lobuloalveolar unit	0.00951	1	PTGS2
Reproductive System Development and Function	differentiation of mammary lobuloalveolar unit	0.00951	1	PTGS2
Embryonic Development	differentiation of sympathoadrenal precursor cells	0.00951	1	NGF
Cellular Development	differentiation of sympathoadrenal precursor cells	0.00951	1	NGF
Cellular Assembly and Organization	dispersal of endosomal compartment	0.00951	1	RAB11FIP4
Cellular Assembly and Organization	distribution of recycling endosomes	0.00951	1	RAB11FIP4
Neurological Disease	dystrophy of fiber tract	0.00951	1	ATG7
Developmental Disorder	dystrophy of fiber tract	0.00951	1	ATG7
Organ Morphology	enlargement of pericardium	0.00951	1	DLL4
Tissue Morphology	enlargement of pericardium	0.00951	1	DLL4
Connective Tissue Development and Function	entry into G1 phase of fibroblasts	0.00951	1	CDKN1A
Cell Cycle	entry into G1 phase of fibroblasts	0.00951	1	CDKN1A
Molecular Transport	exchange of myo-inositol	0.00951	1	CDIPT
Small Molecule Biochemistry	exchange of myo-inositol	0.00951	1	CDIPT
Carbohydrate Metabolism	exchange of myo-inositol	0.00951	1	CDIPT
Molecular Transport	exchange of phosphatidylinositol	0.00951	1	CDIPT
Small Molecule Biochemistry	exchange of phosphatidylinositol	0.00951	1	CDIPT
Carbohydrate Metabolism	exchange of phosphatidylinositol	0.00951	1	CDIPT
Lipid Metabolism	exchange of phosphatidylinositol	0.00951	1	CDIPT
Nervous System Development and Function	expansion of dendritic trees	0.00951	1	NGF
Cellular Assembly and Organization	expansion of dendritic trees	0.00951	1	NGF
Cardiovascular Disease	experimentally-induced heart failure	0.00951	1	PTGS2
Small Molecule Biochemistry	expression of prostaglandin E2	0.00951	1	PTGS2
Drug Metabolism	expression of prostaglandin E2	0.00951	1	PTGS2
Lipid Metabolism	expression of prostaglandin E2	0.00951	1	PTGS2
Endocrine System Disorders	familial hyperinsulinemic hypoglycemia type 7	0.00951	1	SLC16A1
Metabolic Disease	familial hyperinsulinemic hypoglycemia type 7	0.00951	1	SLC16A1
Hereditary Disorder	familial hyperinsulinemic hypoglycemia type 7	0.00951	1	SLC16A1
Nutritional Disease	fasting	0.00951	1	PTGS2
Behavior	fasting	0.00951	1	PTGS2
Organismal Injury and Abnormalities	fibrosis of mammary duct	0.00951	1	PTGS2
Reproductive System Disease	fibrosis of mammary duct	0.00951	1	PTGS2
Nervous System Development and Function	firing of motor neurons	0.00951	1	NGF
Cell-To-Cell Signaling and Interaction	firing of motor neurons	0.00951	1	NGF
Small Molecule Biochemistry	formation of eicosapentenoic acid	0.00951	1	PTGS2
Lipid Metabolism	formation of eicosapentenoic acid	0.00951	1	PTGS2
Cellular Assembly and Organization	fusion of endoplasmic reticulum	0.00951	1	NSF
Small Molecule Biochemistry	generation of eicosapentenoic acid	0.00951	1	PTGS2
Lipid Metabolism	generation of eicosapentenoic acid	0.00951	1	PTGS2
Connective Tissue Development and Function	generation of osteoblasts	0.00951	1	PTGS2
Skeletal and Muscular System Development and Function	generation of osteoblasts	0.00951	1	PTGS2
Tissue Development	generation of osteoblasts	0.00951	1	PTGS2
Cellular Growth and Proliferation	generation of osteoblasts	0.00951	1	PTGS2
Neurological Disease	heat hyperalgesia of hindpaw	0.00951	1	NGF
Organismal Injury and Abnormalities	heat hyperalgesia of hindpaw	0.00951	1	NGF
Neurological Disease	hemivertebra	0.00951	1	MEOX1
Developmental Disorder	hemivertebra	0.00951	1	MEOX1
Skeletal and Muscular Disorders	hemivertebra	0.00951	1	MEOX1
Hereditary Disorder	hemivertebra	0.00951	1	MEOX1
Connective Tissue Disorders	hemivertebra	0.00951	1	MEOX1
Dermatological Diseases and Conditions	hereditary hemorrhagic telangiectasia type 2	0.00951	1	ACVRL1
Cardiovascular Disease	hereditary hemorrhagic telangiectasia type 2	0.00951	1	ACVRL1
Hereditary Disorder	hereditary hemorrhagic telangiectasia type 2	0.00951	1	ACVRL1
Neurological Disease	hereditary spastic paraplegia autosomal recessive 39	0.00951	1	PNPLA6
Hereditary Disorder	hereditary spastic paraplegia autosomal recessive 39	0.00951	1	PNPLA6
Small Molecule Biochemistry	hydrolysis of 1,2-oleoylphosphatidylcholine	0.00951	1	PNPLA6
Carbohydrate Metabolism	hydrolysis of 1,2-oleoylphosphatidylcholine	0.00951	1	PNPLA6
Lipid Metabolism	hydrolysis of 1,2-oleoylphosphatidylcholine	0.00951	1	PNPLA6
Small Molecule Biochemistry	hydrolysis of 1-oleoyl lysophosphatidylcholine	0.00951	1	PNPLA6
Carbohydrate Metabolism	hydrolysis of 1-oleoyl lysophosphatidylcholine	0.00951	1	PNPLA6
Lipid Metabolism	hydrolysis of 1-oleoyl lysophosphatidylcholine	0.00951	1	PNPLA6
Small Molecule Biochemistry	hydrolysis of 1-palmitoylglycerol	0.00951	1	PNPLA6
Lipid Metabolism	hydrolysis of 1-palmitoylglycerol	0.00951	1	PNPLA6
Small Molecule Biochemistry	hydrolysis of 2-oleoylglycerol	0.00951	1	PNPLA6
Lipid Metabolism	hydrolysis of 2-oleoylglycerol	0.00951	1	PNPLA6
Small Molecule Biochemistry	hydrolysis of L-alpha-palmitoyloleolyl-phosphatidylcholine	0.00951	1	PNPLA6
Carbohydrate Metabolism	hydrolysis of L-alpha-palmitoyloleolyl-phosphatidylcholine	0.00951	1	PNPLA6
Lipid Metabolism	hydrolysis of L-alpha-palmitoyloleolyl-phosphatidylcholine	0.00951	1	PNPLA6
Small Molecule Biochemistry	hydrolysis of dioleoyl phosphatidylethanolamine	0.00951	1	PNPLA6
Carbohydrate Metabolism	hydrolysis of dioleoyl phosphatidylethanolamine	0.00951	1	PNPLA6
Lipid Metabolism	hydrolysis of dioleoyl phosphatidylethanolamine	0.00951	1	PNPLA6
Small Molecule Biochemistry	hydrolysis of dioleoylphosphatidic acid	0.00951	1	PNPLA6
Carbohydrate Metabolism	hydrolysis of dioleoylphosphatidic acid	0.00951	1	PNPLA6
Lipid Metabolism	hydrolysis of dioleoylphosphatidic acid	0.00951	1	PNPLA6
Small Molecule Biochemistry	hydrolysis of dioleoylphosphatidylglycerol	0.00951	1	PNPLA6
Carbohydrate Metabolism	hydrolysis of dioleoylphosphatidylglycerol	0.00951	1	PNPLA6
Lipid Metabolism	hydrolysis of dioleoylphosphatidylglycerol	0.00951	1	PNPLA6
Neurological Disease	hyperinnervation of airway	0.00951	1	NGF
Respiratory Disease	hyperinnervation of airway	0.00951	1	NGF
Cancer	hyperplasia of follicular B lymphocytes	0.00951	1	TRAF3
Immunological Disease	hyperplasia of follicular B lymphocytes	0.00951	1	TRAF3
Hematological Disease	hyperplasia of follicular B lymphocytes	0.00951	1	TRAF3
Cancer	hyperplasia of marginal-zone B lymphocytes	0.00951	1	TRAF3
Immunological Disease	hyperplasia of marginal-zone B lymphocytes	0.00951	1	TRAF3
Hematological Disease	hyperplasia of marginal-zone B lymphocytes	0.00951	1	TRAF3
Renal and Urological System Development and Function	hyperplasia of parietal epithelial cells	0.00951	1	CDKN1A
Cellular Development	hyperplasia of parietal epithelial cells	0.00951	1	CDKN1A
Cancer	hyperplasia of parietal epithelial cells	0.00951	1	CDKN1A
Cellular Growth and Proliferation	hyperplasia of parietal epithelial cells	0.00951	1	CDKN1A
Renal and Urological Disease	hyperplasia of parietal epithelial cells	0.00951	1	CDKN1A
Cancer	hyperplasia of transitional cells	0.00951	1	PTGS2
Cancer	hyperplasia of transitional type 2 B lymphocytes	0.00951	1	TRAF3
Immunological Disease	hyperplasia of transitional type 2 B lymphocytes	0.00951	1	TRAF3
Hematological Disease	hyperplasia of transitional type 2 B lymphocytes	0.00951	1	TRAF3
Neurological Disease	hypertrophy of interneurons	0.00951	1	NGF
Developmental Disorder	hypertrophy of interneurons	0.00951	1	NGF
Endocrine System Disorders	hypogonadotropic hypogonadism 5	0.00951	1	CHD7
Developmental Disorder	hypogonadotropic hypogonadism 5	0.00951	1	CHD7
Reproductive System Disease	hypogonadotropic hypogonadism 5	0.00951	1	CHD7
Developmental Disorder	hypoplasia of pinna	0.00951	1	PBX1
Auditory Disease	hypoplasia of pinna	0.00951	1	PBX1
Gastrointestinal Disease	hypoplasia of stomach	0.00951	1	PBX1
Developmental Disorder	hypoplasia of stomach	0.00951	1	PBX1
Neurological Disease	ichthyosis, spastic quadriplegia, and mental retardation	0.00951	1	ELOVL4
Organismal Injury and Abnormalities	ichthyosis, spastic quadriplegia, and mental retardation	0.00951	1	ELOVL4
Dermatological Diseases and Conditions	ichthyosis, spastic quadriplegia, and mental retardation	0.00951	1	ELOVL4
Developmental Disorder	ichthyosis, spastic quadriplegia, and mental retardation	0.00951	1	ELOVL4
Hereditary Disorder	ichthyosis, spastic quadriplegia, and mental retardation	0.00951	1	ELOVL4
Neurological Disease	idiopathic scoliosis	0.00951	1	CHD7
Developmental Disorder	idiopathic scoliosis	0.00951	1	CHD7
Skeletal and Muscular Disorders	idiopathic scoliosis	0.00951	1	CHD7
Connective Tissue Disorders	idiopathic scoliosis	0.00951	1	CHD7
Molecular Transport	import of lactic acid	0.00951	1	SLC16A1
Small Molecule Biochemistry	import of lactic acid	0.00951	1	SLC16A1
Tissue Development	incidence of fibrous tissue	0.00951	1	PTGS2
Cell-To-Cell Signaling and Interaction	induction of multinucleated cells	0.00951	1	PTGS2
Cellular Growth and Proliferation	induction of multinucleated cells	0.00951	1	PTGS2
Cellular Movement	infiltration of Th17 cells	0.00951	1	MCAM
Hematological System Development and Function	infiltration of Th17 cells	0.00951	1	MCAM
Cell-mediated Immune Response	infiltration of Th17 cells	0.00951	1	MCAM
Immune Cell Trafficking	infiltration of Th17 cells	0.00951	1	MCAM
Cell-To-Cell Signaling and Interaction	inflammation of cardiomyocytes	0.00951	1	FBXO32
Skeletal and Muscular Disorders	inflammation of cardiomyocytes	0.00951	1	FBXO32
Inflammatory Response	inflammation of cardiomyocytes	0.00951	1	FBXO32
Inflammatory Disease	inflammation of cardiomyocytes	0.00951	1	FBXO32
Cell Cycle	initiation of G2/M phase transition of brain cancer cell lines	0.00951	1	CDKN1A
Nervous System Development and Function	initiation of differentiation of neurons	0.00951	1	NGF
Cellular Development	initiation of differentiation of neurons	0.00951	1	NGF
Cellular Assembly and Organization	initiation of duplication of centrosome	0.00951	1	CDKN1A
Cellular Function and Maintenance	initiation of duplication of centrosome	0.00951	1	CDKN1A
Cell Cycle	initiation of duplication of centrosome	0.00951	1	CDKN1A
DNA Replication, Recombination, and Repair	initiation of duplication of centrosome	0.00951	1	CDKN1A
Cellular Compromise	injury of cholinergic neurons	0.00951	1	NGF
Cell-To-Cell Signaling and Interaction	innate immune response of carcinoma cell lines	0.00951	1	TRAF3
Inflammatory Response	innate immune response of carcinoma cell lines	0.00951	1	TRAF3
Cell-To-Cell Signaling and Interaction	innate immune response of lung cancer cell lines	0.00951	1	TRAF3
Inflammatory Response	innate immune response of lung cancer cell lines	0.00951	1	TRAF3
Nervous System Development and Function	innervation of sympathetic nerve	0.00951	1	NGF
Cell Morphology	innervation of sympathetic nerve	0.00951	1	NGF
Cellular Movement	invasion by stromal cell lines	0.00951	1	PTGS2
Cellular Movement	invasion by uterine cell lines	0.00951	1	PTGS2
Embryonic Development	lack of amacrine cells	0.00951	1	GDF11
Organ Development	lack of amacrine cells	0.00951	1	GDF11
Organ Morphology	lack of amacrine cells	0.00951	1	GDF11
Organismal Development	lack of amacrine cells	0.00951	1	GDF11
Tissue Development	lack of amacrine cells	0.00951	1	GDF11
Cell Morphology	lack of amacrine cells	0.00951	1	GDF11
Tissue Morphology	lack of amacrine cells	0.00951	1	GDF11
Visual System Development and Function	lack of amacrine cells	0.00951	1	GDF11
Nervous System Development and Function	lack of phrenic nerve	0.00951	1	SLC5A3
Tissue Morphology	lack of phrenic nerve	0.00951	1	SLC5A3
Neurological Disease	lesioning of sensory axons	0.00951	1	PNPLA6
Cellular Development	lifespan of monocytes	0.00951	1	OSCAR
Cellular Function and Maintenance	maintenance of cholinergic neurons	0.00951	1	NGF
Cellular Assembly and Organization	maintenance of synapse	0.00951	1	SYN2
Cellular Function and Maintenance	maintenance of synapse	0.00951	1	SYN2
Cell-To-Cell Signaling and Interaction	maintenance of synapse	0.00951	1	SYN2
Cellular Movement	migration of stromal cell lines	0.00951	1	PTGS2
Cancer	mitogenecity of squamous cell carcinoma cell lines	0.00951	1	SULF1
Tissue Development	morphogenesis of growth cone	0.00951	1	MAP1B
Cellular Assembly and Organization	morphogenesis of growth cone	0.00951	1	MAP1B
Cell Morphology	morphogenesis of growth cone	0.00951	1	MAP1B
Metabolic Disease	mucopolysaccharidosis, mps-iii-d	0.00951	1	GNS
Developmental Disorder	mucopolysaccharidosis, mps-iii-d	0.00951	1	GNS
Hereditary Disorder	mucopolysaccharidosis, mps-iii-d	0.00951	1	GNS
Metabolic Disease	muscle glycogen storage disease type 0	0.00951	1	GYS1
Developmental Disorder	muscle glycogen storage disease type 0	0.00951	1	GYS1
Hereditary Disorder	muscle glycogen storage disease type 0	0.00951	1	GYS1
Developmental Disorder	nemaline myopathy type 1	0.00951	1	TPM3
Skeletal and Muscular Disorders	nemaline myopathy type 1	0.00951	1	TPM3
Hereditary Disorder	nemaline myopathy type 1	0.00951	1	TPM3
Neurological Disease	neonatal adrenoleukodystrophy	0.00951	1	PEX5
Endocrine System Disorders	neonatal adrenoleukodystrophy	0.00951	1	PEX5
Metabolic Disease	neonatal adrenoleukodystrophy	0.00951	1	PEX5
Developmental Disorder	neonatal adrenoleukodystrophy	0.00951	1	PEX5
Hereditary Disorder	neonatal adrenoleukodystrophy	0.00951	1	PEX5
Psychological Disorders	neonatal adrenoleukodystrophy	0.00951	1	PEX5
Neurological Disease	neurodegeneration of interneurons	0.00951	1	PTGS2
Cell Death and Survival	neurodegeneration of interneurons	0.00951	1	PTGS2
Cellular Compromise	neurodegeneration of interneurons	0.00951	1	PTGS2
Neurological Disease	neuropathy of sensory neurons	0.00951	1	NGF
Cellular Assembly and Organization	organization of endoplasmic reticulum exit sites	0.00951	1	SEC23IP
Cellular Function and Maintenance	organization of endoplasmic reticulum exit sites	0.00951	1	SEC23IP
Skeletal and Muscular Disorders	osteochondritis	0.00951	1	PTGS2
Connective Tissue Disorders	osteochondritis	0.00951	1	PTGS2
Inflammatory Disease	osteochondritis	0.00951	1	PTGS2
Developmental Disorder	otic hypertelorism	0.00951	1	CRKL
Skeletal and Muscular Disorders	otic hypertelorism	0.00951	1	CRKL
Connective Tissue Disorders	otic hypertelorism	0.00951	1	CRKL
Small Molecule Biochemistry	oxidation of UDP-D-glucose	0.00951	1	UGDH
Carbohydrate Metabolism	oxidation of UDP-D-glucose	0.00951	1	UGDH
Energy Production	oxidation of UDP-D-glucose	0.00951	1	UGDH
Nucleic Acid Metabolism	oxidation of UDP-D-glucose	0.00951	1	UGDH
Nervous System Development and Function	paired-pulse facilitation of parallel fiber-Purkinje cell synapses	0.00951	1	UNC13C
Cellular Function and Maintenance	paired-pulse facilitation of parallel fiber-Purkinje cell synapses	0.00951	1	UNC13C
Cell-To-Cell Signaling and Interaction	paired-pulse facilitation of parallel fiber-Purkinje cell synapses	0.00951	1	UNC13C
Organismal Development	patterning of umbilical artery	0.00951	1	DLL4
Cardiovascular System Development and Function	patterning of umbilical artery	0.00951	1	DLL4
Embryonic Development	patterning of vitelline artery	0.00951	1	DLL4
Tissue Development	patterning of vitelline artery	0.00951	1	DLL4
Connective Tissue Development and Function	permeability of fibroblasts	0.00951	1	MCAM
Cellular Function and Maintenance	permeability of fibroblasts	0.00951	1	MCAM
Cell Morphology	permeability of fibroblasts	0.00951	1	MCAM
Metabolic Disease	peroxisome biogenesis disorder 2a (zellweger)	0.00951	1	PEX5
Developmental Disorder	peroxisome biogenesis disorder 2a (zellweger)	0.00951	1	PEX5
Hereditary Disorder	peroxisome biogenesis disorder 2a (zellweger)	0.00951	1	PEX5
Cellular Growth and Proliferation	pluripotency of colony forming multilineage cells	0.00951	1	PBX1
Organismal Injury and Abnormalities	postoperative dental pain	0.00951	1	PTGS2
Cellular Function and Maintenance	production of multipotential hemopoietic progenitor cells	0.00951	1	ATG7
Cellular Growth and Proliferation	production of multipotential hemopoietic progenitor cells	0.00951	1	ATG7
Small Molecule Biochemistry	production of sn-glycero-3-phosphocholine	0.00951	1	PNPLA6
Carbohydrate Metabolism	production of sn-glycero-3-phosphocholine	0.00951	1	PNPLA6
Lipid Metabolism	production of sn-glycero-3-phosphocholine	0.00951	1	PNPLA6
Neurological Disease	progressive myoclonic epilepsy type 5	0.00951	1	PRICKLE2
Hereditary Disorder	progressive myoclonic epilepsy type 5	0.00951	1	PRICKLE2
Tissue Development	proliferation of vascular tissue	0.00951	1	PTGS2
Dermatological Diseases and Conditions	prurigo simplex	0.00951	1	MCAM
Inflammatory Response	prurigo simplex	0.00951	1	MCAM
Inflammatory Disease	prurigo simplex	0.00951	1	MCAM
Tissue Morphology	quantity of Anitschkow cells	0.00951	1	PDGFC
Hematological System Development and Function	quantity of Anitschkow cells	0.00951	1	PDGFC
Inflammatory Response	quantity of Anitschkow cells	0.00951	1	PDGFC
Cellular Assembly and Organization	quantity of meiotic spindles	0.00951	1	SACM1L
DNA Replication, Recombination, and Repair	quantity of meiotic spindles	0.00951	1	SACM1L
Tissue Morphology	quantity of proximal tubule cells	0.00951	1	CDKN1A
Tissue Development	reformation of focal adhesions	0.00951	1	HSPA1A/HSPA1B
Cell-To-Cell Signaling and Interaction	reformation of focal adhesions	0.00951	1	HSPA1A/HSPA1B
Tissue Morphology	regression of artery	0.00951	1	DLL4
Cardiovascular Disease	regression of artery	0.00951	1	DLL4
Cellular Assembly and Organization	release of clathrin-coated vesicles	0.00951	1	AMPH
Cellular Function and Maintenance	release of clathrin-coated vesicles	0.00951	1	AMPH
Organismal Injury and Abnormalities	sarcopenia of extensor digitorum longus muscle	0.00951	1	PRSS12
Skeletal and Muscular Disorders	sarcopenia of extensor digitorum longus muscle	0.00951	1	PRSS12
Organismal Injury and Abnormalities	sarcopenia of soleus muscle	0.00951	1	PRSS12
Skeletal and Muscular Disorders	sarcopenia of soleus muscle	0.00951	1	PRSS12
Nervous System Development and Function	size of autonomic ganglion	0.00951	1	NGF
Tissue Morphology	size of autonomic ganglion	0.00951	1	NGF
Neurological Disease	spinocerebellar ataxia type 10	0.00951	1	ATXN10
Hereditary Disorder	spinocerebellar ataxia type 10	0.00951	1	ATXN10
Embryonic Development	sprouting of cholinergic fibers	0.00951	1	NGF
Nervous System Development and Function	sprouting of cholinergic fibers	0.00951	1	NGF
Tissue Development	sprouting of cholinergic fibers	0.00951	1	NGF
Cellular Assembly and Organization	sprouting of cholinergic fibers	0.00951	1	NGF
Cellular Function and Maintenance	sprouting of cholinergic fibers	0.00951	1	NGF
Cell Morphology	sprouting of cholinergic fibers	0.00951	1	NGF
Cellular Development	sprouting of cholinergic fibers	0.00951	1	NGF
Cell Death and Survival	survival of stromal cell lines	0.00951	1	PTGS2
Embryonic Development	survival of trophoblast giant cells	0.00951	1	PNPLA6
Cell Death and Survival	survival of trophoblast giant cells	0.00951	1	PNPLA6
Neurological Disease	susceptibility to herpes simplex encephalitis type 3	0.00951	1	TRAF3
Infectious Disease	susceptibility to herpes simplex encephalitis type 3	0.00951	1	TRAF3
Inflammatory Response	susceptibility to herpes simplex encephalitis type 3	0.00951	1	TRAF3
Inflammatory Disease	susceptibility to herpes simplex encephalitis type 3	0.00951	1	TRAF3
Small Molecule Biochemistry	synthesis of 11(R)-HETE	0.00951	1	PTGS2
Lipid Metabolism	synthesis of 11(R)-HETE	0.00951	1	PTGS2
Small Molecule Biochemistry	synthesis of 12S-hydroxy-5Z,8E,10E-heptadecatrienoic acid	0.00951	1	PTGS2
Lipid Metabolism	synthesis of 12S-hydroxy-5Z,8E,10E-heptadecatrienoic acid	0.00951	1	PTGS2
Small Molecule Biochemistry	synthesis of prostaglandin G2	0.00951	1	PTGS2
Lipid Metabolism	synthesis of prostaglandin G2	0.00951	1	PTGS2
Connective Tissue Development and Function	thickness of granulation tissue	0.00951	1	NGF
Tissue Morphology	thickness of granulation tissue	0.00951	1	NGF
Skeletal and Muscular System Development and Function	thickness of slow-twitch muscle fibers	0.00951	1	PRSS12
Cell Morphology	thickness of slow-twitch muscle fibers	0.00951	1	PRSS12
Tissue Morphology	thickness of slow-twitch muscle fibers	0.00951	1	PRSS12
Cancer	thyroid oncocytic carcinoma	0.00951	1	PTGS2
Endocrine System Disorders	thyroid oncocytic carcinoma	0.00951	1	PTGS2
Neurological Disease	torsion dystonia-3	0.00951	1	TAF1
Hereditary Disorder	torsion dystonia-3	0.00951	1	TAF1
Cancer	transformation of distal lung epithelial cells	0.00951	1	PPP2R1B
Molecular Transport	transport of 25-hydroxy-vitamin D3	0.00951	1	HSPA8
Small Molecule Biochemistry	transport of 25-hydroxy-vitamin D3	0.00951	1	HSPA8
Lipid Metabolism	transport of 25-hydroxy-vitamin D3	0.00951	1	HSPA8
Molecular Transport	transport of ketone body	0.00951	1	SLC16A1
Molecular Transport	transport of mevalonic acid	0.00951	1	SLC16A1
Small Molecule Biochemistry	transport of mevalonic acid	0.00951	1	SLC16A1
Cancer	tumorigenesis of gastric cancer cells	0.00951	1	CACYBP
Cellular Assembly and Organization	unwinding of nucleoli	0.00951	1	CDKN1A
DNA Replication, Recombination, and Repair	unwinding of nucleoli	0.00951	1	CDKN1A
Molecular Transport	uptake of 25-hydroxy-vitamin D3	0.00951	1	HSPA8
Small Molecule Biochemistry	uptake of 25-hydroxy-vitamin D3	0.00951	1	HSPA8
Lipid Metabolism	uptake of 25-hydroxy-vitamin D3	0.00951	1	HSPA8
Cellular Function and Maintenance	vesiculation of sperm	0.00951	1	NSF
Reproductive System Development and Function	vesiculation of sperm	0.00951	1	NSF
Nervous System Development and Function	abnormal morphology of Purkinje cells	0.00951	3	MAP1B,Map2,PURA
Organ Morphology	abnormal morphology of Purkinje cells	0.00951	3	MAP1B,Map2,PURA
Cell Morphology	abnormal morphology of Purkinje cells	0.00951	3	MAP1B,Map2,PURA
Organ Morphology	bifurcation of rib	0.00989	2	CDKN1A,PDGFC
Tissue Development	bifurcation of rib	0.00989	2	CDKN1A,PDGFC
Cellular Development	bifurcation of rib	0.00989	2	CDKN1A,PDGFC
Cellular Development	proliferation of erythroid cells	0.00989	2	CDKN1A,MECOM
Cellular Growth and Proliferation	proliferation of erythroid cells	0.00989	2	CDKN1A,MECOM
Hematological System Development and Function	proliferation of erythroid cells	0.00989	2	CDKN1A,MECOM
Hematopoiesis	proliferation of erythroid cells	0.00989	2	CDKN1A,MECOM
Cellular Assembly and Organization	quantity of lamellipodia	0.00989	2	ACTR2,TPM3
Cellular Function and Maintenance	quantity of lamellipodia	0.00989	2	ACTR2,TPM3
Post-Translational Modification	refolding of protein	0.00989	2	HSPA1A/HSPA1B,HSPA8
Protein Folding	refolding of protein	0.00989	2	HSPA1A/HSPA1B,HSPA8
Embryonic Development	development of craniofacial tissue	0.0101	3	CRKL,MEOX1,PBX1
Organismal Development	development of craniofacial tissue	0.0101	3	CRKL,MEOX1,PBX1
Tissue Development	development of craniofacial tissue	0.0101	3	CRKL,MEOX1,PBX1
Cancer	development of digestive organ tumor	0.0101	3	CTSS,PDGFC,PTGS2
Skeletal and Muscular System Development and Function	fusion of vertebrae	0.0107	3	MEOX1,PDGFC,SULF1
Neurological Disease	hereditary central nervous system demyelinating disease	0.0107	3	EIF2B2,PEX5,PTGS2
Psychological Disorders	hereditary central nervous system demyelinating disease	0.0107	3	EIF2B2,PEX5,PTGS2
Nervous System Development and Function	proliferation of neural precursor cells	0.0107	3	CDKN1A,NGF,PURA
Cellular Development	proliferation of neural precursor cells	0.0107	3	CDKN1A,NGF,PURA
Cellular Growth and Proliferation	proliferation of neural precursor cells	0.0107	3	CDKN1A,NGF,PURA
Neurological Disease	scoliosis	0.0107	3	ACP2,CHD7,FKBP14
Developmental Disorder	scoliosis	0.0107	3	ACP2,CHD7,FKBP14
Skeletal and Muscular Disorders	scoliosis	0.0107	3	ACP2,CHD7,FKBP14
Connective Tissue Disorders	scoliosis	0.0107	3	ACP2,CHD7,FKBP14
Infectious Disease	HIV infection	0.0111	16	ATG7,FBLIM1,GABRA3,IDH1,MECOM,MED28,MED8,NUDT11,NUP50,PDIA6,PTGS2,PURA,SRSF6,TFDP2,TRIM7,UBE2Z
Embryonic Development	abnormal morphology of outer plexiform layer	0.0111	2	ELOVL4,MAP1B
Organ Development	abnormal morphology of outer plexiform layer	0.0111	2	ELOVL4,MAP1B
Organ Morphology	abnormal morphology of outer plexiform layer	0.0111	2	ELOVL4,MAP1B
Organismal Development	abnormal morphology of outer plexiform layer	0.0111	2	ELOVL4,MAP1B
Tissue Development	abnormal morphology of outer plexiform layer	0.0111	2	ELOVL4,MAP1B
Visual System Development and Function	abnormal morphology of outer plexiform layer	0.0111	2	ELOVL4,MAP1B
Neurological Disease	kyphoscoliosis	0.0111	2	ACP2,FKBP14
Developmental Disorder	kyphoscoliosis	0.0111	2	ACP2,FKBP14
Skeletal and Muscular Disorders	kyphoscoliosis	0.0111	2	ACP2,FKBP14
Connective Tissue Disorders	kyphoscoliosis	0.0111	2	ACP2,FKBP14
Cellular Assembly and Organization	organization of endoplasmic reticulum	0.0111	2	PEX5,SEC23IP
Cellular Function and Maintenance	organization of endoplasmic reticulum	0.0111	2	PEX5,SEC23IP
Small Molecule Biochemistry	oxidation of oleic acid	0.0111	2	ATG7,UCP2
Energy Production	oxidation of oleic acid	0.0111	2	ATG7,UCP2
Lipid Metabolism	oxidation of oleic acid	0.0111	2	ATG7,UCP2
RNA Post-Transcriptional Modification	splicing of RNA	0.0113	5	CDK12,RBMXL1,SRRM4,SRSF6,YTHDC1
Cellular Assembly and Organization	binding of filaments	0.0113	3	FBLIM1,Map2,NGF
Cancer	neoplasia of cancer cells	0.0113	3	CACYBP,MCAM,PHB
Cell Cycle	replicative senescence of cells	0.0113	3	CDKN1A,E2F6,HSPA1A/HSPA1B
Organ Morphology	morphology of spleen	0.0115	8	CDK6,CDKN1A,GDF11,PBX1,PTGS2,PTPN2,PURA,RC3H1
Lymphoid Tissue Structure and Development	morphology of spleen	0.0115	8	CDK6,CDKN1A,GDF11,PBX1,PTGS2,PTPN2,PURA,RC3H1
Cellular Development	differentiation of pheochromocytoma cell lines	0.0116	4	CDKN1A,NGF,RPS6KA1,STMN2
Cell Death and Survival	apoptosis of bone cancer cell lines	0.0116	5	ATG7,CDIP1,CDK6,CDKN1A,CFLAR
Cell Cycle	S phase	0.0117	8	CDK6,CDKN1A,E2F6,PBX1,PTPN2,SULF1,TFDP2,TRIM21
Nervous System Development and Function	abnormal morphology of spinal nerve	0.0125	2	MECOM,MEOX1
Tissue Morphology	abnormal morphology of spinal nerve	0.0125	2	MECOM,MEOX1
Cancer	development of neuroendocrine tumor	0.0125	2	CTSS,PTGS2
Cancer	development of pancreatic tumor	0.0125	2	CTSS,PTGS2
Embryonic Development	development of pericardium	0.0125	2	DLL4,MECOM
Organ Development	development of pericardium	0.0125	2	DLL4,MECOM
Organismal Development	development of pericardium	0.0125	2	DLL4,MECOM
Tissue Development	development of pericardium	0.0125	2	DLL4,MECOM
Cardiovascular System Development and Function	development of pericardium	0.0125	2	DLL4,MECOM
Neurological Disease	lesioning of brain	0.0125	2	CFLAR,NGF
Organismal Injury and Abnormalities	lesioning of brain	0.0125	2	CFLAR,NGF
Cancer	hyperplasia of lymphoid organ	0.0129	4	CDKN1A,PTGS2,PTPN2,TRAF3
Immunological Disease	hyperplasia of lymphoid organ	0.0129	4	CDKN1A,PTGS2,PTPN2,TRAF3
Organismal Development	morphology of limb	0.0129	6	ELOVL4,GDF11,MAP1B,PBX1,PTPN2,SULF1
Skeletal and Muscular System Development and Function	morphology of limb	0.0129	6	ELOVL4,GDF11,MAP1B,PBX1,PTPN2,SULF1
Nervous System Development and Function	quantity of central nervous system cells	0.0129	5	CDKN1A,GDA,GDF11,NGF,PURA
Tissue Morphology	quantity of central nervous system cells	0.0129	5	CDKN1A,GDA,GDF11,NGF,PURA
Post-Translational Modification	hydrolysis of protein fragment	0.0132	6	ATG4B,CTSS,PRSS12,PTPN2,RAB23,TRAF3
Protein Degradation	hydrolysis of protein fragment	0.0132	6	ATG4B,CTSS,PRSS12,PTPN2,RAB23,TRAF3
Protein Synthesis	hydrolysis of protein fragment	0.0132	6	ATG4B,CTSS,PRSS12,PTPN2,RAB23,TRAF3
Nervous System Development and Function	morphology of nervous tissue	0.0133	13	CAPZB,CRKL,GDF11,MAP1B,Map2,MECOM,MEOX1,NGF,PURA,RPS6KA1,SLC5A3,SULF1,SYN2
Tissue Morphology	morphology of nervous tissue	0.0133	13	CAPZB,CRKL,GDF11,MAP1B,Map2,MECOM,MEOX1,NGF,PURA,RPS6KA1,SLC5A3,SULF1,SYN2
Cell Morphology	sprouting	0.0133	9	ACVRL1,CAPZB,CDKN1A,DLL4,GDA,MAP1B,NGF,RPS6KA1,SULF1
Neurological Disease	Parkinson's disease	0.0136	7	BCAS1,CAPZB,GABRA3,MAP1B,PTGS2,SYN2,UNC13C
Skeletal and Muscular Disorders	Parkinson's disease	0.0136	7	BCAS1,CAPZB,GABRA3,MAP1B,PTGS2,SYN2,UNC13C
Psychological Disorders	Parkinson's disease	0.0136	7	BCAS1,CAPZB,GABRA3,MAP1B,PTGS2,SYN2,UNC13C
Neurological Disease	damage of cerebral cortex	0.0138	2	CFLAR,NGF
Renal and Urological Disease	interstitial nephritis	0.0138	2	NFAT5,PTGS2
Inflammatory Response	interstitial nephritis	0.0138	2	NFAT5,PTGS2
Inflammatory Disease	interstitial nephritis	0.0138	2	NFAT5,PTGS2
Embryonic Development	branching of neurites	0.0139	7	CAPZB,CDKN1A,GDA,MAP1B,NGF,RPS6KA1,SULF1
Nervous System Development and Function	branching of neurites	0.0139	7	CAPZB,CDKN1A,GDA,MAP1B,NGF,RPS6KA1,SULF1
Tissue Development	branching of neurites	0.0139	7	CAPZB,CDKN1A,GDA,MAP1B,NGF,RPS6KA1,SULF1
Cellular Assembly and Organization	branching of neurites	0.0139	7	CAPZB,CDKN1A,GDA,MAP1B,NGF,RPS6KA1,SULF1
Cellular Function and Maintenance	branching of neurites	0.0139	7	CAPZB,CDKN1A,GDA,MAP1B,NGF,RPS6KA1,SULF1
Cell Morphology	branching of neurites	0.0139	7	CAPZB,CDKN1A,GDA,MAP1B,NGF,RPS6KA1,SULF1
Cellular Development	branching of neurites	0.0139	7	CAPZB,CDKN1A,GDA,MAP1B,NGF,RPS6KA1,SULF1
Organismal Survival	neonatal death	0.0141	11	ACVR2A,ATG7,CDK6,CDKN1A,GDF11,MEOX1,PBX1,PTGS2,RC3H1,SLC5A3,TTL
Cellular Assembly and Organization	extension of cellular protrusions	0.0141	6	CDKN1A,CRKL,DLL4,MAP1B,NGF,TTL
Cellular Function and Maintenance	extension of cellular protrusions	0.0141	6	CDKN1A,CRKL,DLL4,MAP1B,NGF,TTL
[truncated: 1,523 more rows]

## Sheet: Canonical Pathways (Partek)
© 2000-2013 Ingenuity Systems, Inc. All rights reserved.
all genes
Ingenuity Canonical Pathways	-log(p-value)	Ratio	Molecules
Granzyme A Signaling	2.51	0.2	NME1,SET,ANP32A,HMGB2
Chronic Myeloid Leukemia Signaling	2.42	0.0857	CTBP1,E2F6,RRAS2,CRKL,CDKN1A,PIK3R5,CDK6,null,HDAC5
Glycolysis I	2.2	0.1	ENO1,null,PFKM,ALDOC
Gluconeogenesis I	2.2	0.0851	ENO1,null,MDH2,ALDOC
Remodeling of Epithelial Adherens Junctions	2.19	0.104	ACTR2,NME1,TUBB2A,TUBG1,CTNNB1,HGS,ACTG1
Cholesterol Biosynthesis I	2.1	0.075	FDFT1,DHCR24,HSD17B7
Cholesterol Biosynthesis II (via 24,25-dihydrolanosterol)	2.1	0.075	FDFT1,DHCR24,HSD17B7
Cholesterol Biosynthesis III (via Desmosterol)	2.1	0.075	FDFT1,DHCR24,HSD17B7
CMP-N-acetylneuraminate Biosynthesis I (Eukaryotes)	1.99	0.111	CMAS,NANS
Parkinson's Signaling	1.84	0.188	UCHL1,CASP9,GPR37
Hereditary Breast Cancer Signaling	1.83	0.0703	FANCE,C17orf70,RRAS2,POLR2E,CDKN1A,TUBG1,PIK3R5,CDK6,HDAC5
Huntington's Disease Signaling	1.83	0.0583	HSPA1A/HSPA1B,GNA11,PIK3R5,null,null,NGF,HSPA5,AP2A2,HDAC5,HSPA8,NSF,CASP9,POLR2E,NAPB
Calcium Signaling	1.8	0.0566	RAP2A,NFAT5,MYH14,TRDN,HTR3A,TPM3,TPM2,TNNI1,null,TRPC3,ATP2B4,HDAC5
RAN Signaling	1.76	0.125	CSE1L,KPNA2,RANBP1
ERK5 Signaling	1.76	0.0923	RRAS2,YWHAH,RPS6KA2,RPS6KA1,null,NGF
Telomerase Signaling	1.76	0.0777	PPP2R1A,RRAS2,CDKN1A,PIK3R5,HSP90AA1,PPP2R1B,HDAC5,ELF1
Prostate Cancer Signaling	1.73	0.0714	RRAS2,CASP9,CDKN1A,PIK3R5,HSP90AA1,null,CTNNB1
Clathrin-mediated Endocytosis Signaling	1.72	0.0615	HSPA8,ACTR2,SH3BP4,ARRB2,FGF10,CLTB,AMPH,PIK3R5,HGS,ACTG1,AP2A2,PDGFC
PI3K/AKT Signaling	1.68	0.0625	PPP2R1A,GYS1,RRAS2,YWHAH,CDKN1A,HSP90AA1,PTGS2,CTNNB1,PPP2R1B
Pancreatic Adenocarcinoma Signaling	1.6	0.0667	E2F6,CASP9,CDKN1A,PIK3R5,PTGS2,ERBB2,RALBP1,PDGFC
Glucocorticoid Receptor Signaling	1.57	0.051	HSPA8,RRAS2,TAF1,NFAT5,TAF6,HMGB1,YWHAH,POLR2E,HSPA1A/HSPA1B,CDKN1A,PBX1,PIK3R5,HSP90AA1,PTGS2,HSPA5
Endometrial Cancer Signaling	1.55	0.0877	RRAS2,CASP9,PIK3R5,ERBB2,CTNNB1
CTLA4 Signaling in Cytotoxic T Lymphocytes	1.49	0.0714	PPP2R1A,CLTB,PIK3R5,AP1S3,HLA-DMB,PPP2R1B,AP2A2
HER-2 Signaling in Breast Cancer	1.4	0.075	RRAS2,CASP9,CDKN1A,PIK3R5,CDK6,ERBB2
Cyclins and Cell Cycle Regulation	1.34	0.0674	E2F6,PPP2R1A,CDKN1A,CDK6,PPP2R1B,HDAC5
Role of BRCA1 in DNA Damage Response	1.32	0.0769	FANCE,E2F6,FAM175A,C17orf70,CDKN1A
Actin Cytoskeleton Signaling	1.3	0.0504	ACTR2,FGD3,FGF10,RRAS2,CRKL,MYH14,PPP1R12B,PIK3R5,PIP5K1B,SSH2,ACTG1,PDGFC
3-phosphoinositide Biosynthesis	1.26	0.0511	MTMR4,PTPN2,NUDT11,CDIPT,PIK3R5,PIP5K1B,SET,PTPRN,SACM1L
Acyl-CoA Hydrolysis	1.24	0.133	Ces1e,ACOT7
Guanosine Nucleotides Degradation III	1.24	0.0909	GDA,NT5M
NGF Signaling	1.21	0.0593	RRAS2,SMPD4,PIK3R5,RPS6KA2,RPS6KA1,null,NGF
Non-Small Cell Lung Cancer Signaling	1.2	0.0633	RRAS2,CASP9,PIK3R5,CDK6,ERBB2
UDP-D-xylose and UDP-D-glucuronate Biosynthesis	1.19	0.143	UGDH
Epoxysqualene Biosynthesis	1.19	0.111	FDFT1
Spermine Biosynthesis	1.19	0.143	SMS
Formaldehyde Oxidation II (Glutathione-dependent)	1.19	0.1	ESD
eNOS Signaling	1.18	0.053	HSPA8,CASP9,HSPA1A/HSPA1B,FLT4,PIK3R5,HSP90AA1,HSPA5,PDGFC
Superpathway of Cholesterol Biosynthesis	1.16	0.0349	FDFT1,DHCR24,HSD17B7
Neurotrophin/TRK Signaling	1.15	0.0667	RRAS2,PIK3R5,RPS6KA1,null,NGF
UVA-Induced MAPK Signaling	1.15	0.0652	RRAS2,CASP9,SMPD4,PIK3R5,RPS6KA2,RPS6KA1
VEGF Signaling	1.1	0.0583	RRAS2,FLT4,PIK3R5,EIF2B2,ACTG1,PDGFC
Small Cell Lung Cancer Signaling	1.07	0.0562	TRAF3,CASP9,PIK3R5,CDK6,PTGS2
Isoleucine Degradation I	1.07	0.0667	BCAT1,ACAD8
ILK Signaling	1.06	0.0521	PPP2R1A,FBLIM1,MYH14,PIK3R5,PTGS2,null,CTNNB1,PPP2R1B,ACTG1,PDGFC
ERK/MAPK Signaling	1.05	0.0485	PPP2R1A,RRAS2,YWHAH,CRKL,PIK3R5,RPS6KA1,null,PPP2R1B,HSPB1,ELF1
CNTF Signaling	1.04	0.0727	RRAS2,PIK3R5,RPS6KA2,RPS6KA1
PTEN Signaling	1.03	0.0526	RRAS2,CASP9,YWHAH,FLT4,CDKN1A,PIK3R5,TNFRSF11A
Glioma Signaling	1.03	0.0536	E2F6,RRAS2,CDKN1A,PIK3R5,CDK6,PDGFC
PRPP Biosynthesis I	1.02	0.143	PRPS1
Thyronamine and Iodothyronamine Metabolism	1.02	0.0769	DIO2
Spermidine Biosynthesis I	1.02	0.125	SMS
Thyroid Hormone Metabolism I (via Deiodination)	1.02	0.0769	DIO2
FLT3 Signaling in Hematopoietic Progenitor Cells	1.01	0.0658	RRAS2,PIK3R5,RPS6KA2,RPS6KA1,null
Epithelial Adherens Junction Signaling	0.969	0.0544	ACTR2,RRAS2,MYH14,TUBB2A,TUBG1,CTNNB1,ACTG1,ACVR2A
Role of CHK Proteins in Cell Cycle Checkpoint Control	0.968	0.0702	E2F6,PPP2R1A,CDKN1A,PPP2R1B
Cell Cycle Regulation by BTG Family Proteins	0.968	0.0833	E2F6,PPP2R1A,PPP2R1B
Stearate Biosynthesis I (Animals)	0.968	0.0612	Ces1e,DHCR24,ACOT7
HGF Signaling	0.962	0.0571	RRAS2,CRKL,CDKN1A,PIK3R5,PTGS2,ELF1
Valine Degradation I	0.93	0.0571	BCAT1,ACAD8
Purine Nucleotides Degradation II (Aerobic)	0.93	0.0571	GDA,NT5M
Endoplasmic Reticulum Stress Pathway	0.93	0.111	CASP9,HSPA5
Myc Mediated Apoptosis Signaling	0.906	0.0667	RRAS2,CASP9,YWHAH,PIK3R5
Ceramide Signaling	0.905	0.0562	PPP2R1A,RRAS2,SMPD4,PIK3R5,PPP2R1B
Uracil Degradation II (Reductive)	0.901	0.0909	DPYSL2
Serine Biosynthesis	0.901	0.0769	PHGDH
Phenylethylamine Degradation I	0.901	0.0909	AOC3
Myo-inositol Biosynthesis	0.901	0.125	IMPA2
Thymine Degradation	0.901	0.0909	DPYSL2
Rapoport-Luebering Glycolytic Shunt	0.901	0.111	null
Cell Cycle: G1/S Checkpoint Regulation	0.848	0.0606	E2F6,CDKN1A,CDK6,HDAC5
Melanocyte Development and Pigmentation Signaling	0.841	0.0549	RRAS2,PIK3R5,RPS6KA2,RPS6KA1,null
Mechanisms of Viral Exit from Host Cells	0.84	0.0667	VPS28,ACTG1,CHMP3
Thyroid Cancer Signaling	0.84	0.0714	RRAS2,NGF,CTNNB1
Neuroprotective Role of THOP1 in Alzheimer's Disease	0.84	0.0556	NTS,SST,SERPINA3
AMPK Signaling	0.833	0.0419	null,PPP2R1A,GYS1,PIK3R5,AK4,PPP2R1B,PFKM
Estrogen-Dependent Breast Cancer Signaling	0.83	0.0556	RRAS2,PIK3R5,HSD17B7,null
TR/RXR Activation	0.825	0.0521	ENO1,UCP2,PIK3R5,SYT2,DIO2
Xenobiotic Metabolism Signaling	0.815	0.0435	Ces1e,PPP2R1A,RRAS2,PIK3R5,HSP90AA1,CHST10,HS6ST3,ALDH16A1,PNPLA6,PPP2R1B,CITED2,ESD,HDAC5
Antiproliferative Role of Somatostatin Receptor 2	0.812	0.0563	RRAS2,CDKN1A,PIK3R5,SST
Acetate Conversion to Acetyl-CoA	0.811	0.0909	ACSS2
Superpathway of Inositol Phosphate Compounds	0.808	0.0395	MTMR4,PTPN2,NUDT11,CDIPT,PIK3R5,PIP5K1B,SET,PTPRN,SACM1L
Role of Tissue Factor in Cancer	0.806	0.0522	ARRB2,RRAS2,GNA11,PIK3R5,RPS6KA2,RPS6KA1
Melanoma Signaling	0.795	0.0652	RRAS2,CDKN1A,PIK3R5
Dermatan Sulfate Biosynthesis (Late Stages)	0.795	0.0638	HS6ST3,CHST10,DSE
NAD Salvage Pathway II	0.787	0.0645	ACP2,NT5M
Bladder Cancer Signaling	0.781	0.0549	FGF10,RRAS2,CDKN1A,ERBB2,PDGFC
Cell Cycle: G2/M DNA Damage Checkpoint Regulation	0.773	0.0625	YWHAH,CDKN1A,RPS6KA1
Virus Entry via Endocytic Pathways	0.767	0.0505	RRAS2,CLTB,PIK3R5,ACTG1,AP2A2
Axonal Guidance Signaling	0.762	0.0384	DPYSL2,KLC1,ACTR2,SEMA5A,CRKL,TUBG1,GNA11,TUBB2A,PIK3R5,NGF,PDGFC,RRAS2,NFAT5,null,EPHA5,SEMA4A,ERBB2,SEMA3F
Role of IL-17F in Allergic Inflammatory Airway Diseases	0.753	0.0638	RPS6KA2,RPS6KA1,null
Breast Cancer Regulation by Stathmin1	0.742	0.0435	E2F6,PPP2R1A,RRAS2,CDKN1A,TUBB2A,TUBG1,PIK3R5,ARHGEF18,PPP2R1B
Superpathway of Serine and Glycine Biosynthesis I	0.739	0.0556	PHGDH
Zymosterol Biosynthesis	0.739	0.0455	HSD17B7
Glycogen Biosynthesis II (from UDP-D-Glucose)	0.739	0.0833	GYS1
Agrin Interactions at Neuromuscular Junction	0.729	0.058	RRAS2,RAPSN,ERBB2,ACTG1
Macropinocytosis Signaling	0.729	0.0526	RRAS2,PIK3R5,NGF,PDGFC
Tumoricidal Function of Hepatic Natural Killer Cells	0.728	0.0833	SERPINB9,CASP9
Role of JAK1, JAK2 and TYK2 in Interferon Signaling	0.728	0.0741	PTPN2,IFNGR2
Estrogen-mediated S-phase Entry	0.728	0.0714	E2F6,CDKN1A
14-3-3-mediated Signaling	0.721	0.0496	RRAS2,YWHAH,TUBB2A,TUBG1,PIK3R5,RPS6KA1
RhoA Signaling	0.721	0.05	ACTR2,PPP1R12B,Pfn2,PIP5K1B,SEMA3F,ACTG1
PPAR Signaling	0.701	0.0476	RRAS2,HSP90AA1,PTGS2,PDGFC,CITED2
D-myo-inositol (1,4,5,6)-Tetrakisphosphate Biosynthesis	0.699	0.0429	MTMR4,PTPN2,NUDT11,SET,PTPRN,SACM1L
D-myo-inositol (3,4,5,6)-tetrakisphosphate Biosynthesis	0.699	0.0429	MTMR4,PTPN2,NUDT11,SET,PTPRN,SACM1L
GABA Receptor Signaling	0.695	0.0536	NSF,AP2A2,GABRA3
PEDF Signaling	0.684	0.0513	RRAS2,PIK3R5,CFLAR,NGF
Glioblastoma Multiforme Signaling	0.682	0.0427	E2F6,RRAS2,CDKN1A,PIK3R5,CDK6,CTNNB1,PDGFC
Aspartate Degradation II	0.679	0.0714	MDH2
Retinol Biosynthesis	0.677	0.0517	Ces1e,PNPLA6,ESD
Ephrin Receptor Signaling	0.671	0.0398	ACTR2,RRAS2,null,CRKL,GNA11,EPHA5,null,PDGFC
IGF-1 Signaling	0.664	0.0476	RRAS2,NOV,CASP9,YWHAH,PIK3R5
D-myo-inositol (1,4,5)-Trisphosphate Biosynthesis	0.651	0.0526	CDIPT,PIP5K1B
G-Protein Coupled Receptor Signaling	0.644	0.0403	null,RRAS2,PDE12,TBXA2R,GNA11,PDE4A,PIK3R5,RGS16,RPS6KA1,null,MC4R
IL-4 Signaling	0.642	0.0506	NFAT5,RRAS2,PIK3R5,HLA-DMB
Assembly of RNA Polymerase II Complex	0.642	0.0536	TAF1,TAF6,POLR2E
Molecular Mechanisms of Cancer	0.641	0.037	RAP2A,GNA11,PIK3R5,CDK6,AURKA,RALBP1,E2F6,RRAS2,CASP9,null,CDKN1A,ARHGEF18,CFLAR,CTNNB1
Sphingosine and Sphingosine-1-phosphate Metabolism	0.628	0.0476	SGPP2
Sucrose Degradation V (Mammalian)	0.628	0.0526	ALDOC
Sphingomyelin Metabolism	0.628	0.0625	SMPD4
Aldosterone Signaling in Epithelial Cells	0.625	0.0417	HSPA8,HSPA1A/HSPA1B,PIK3R5,HSP90AA1,PIP5K1B,HSPA5,HSPB1
Cellular Effects of Sildenafil (Viagra)	0.615	0.0408	GPR37,MYH14,PDE4A,PPP1R12B,KCNQ3,ACTG1
Estrogen Receptor Signaling	0.615	0.0441	CTBP1,TAF1,RRAS2,TAF6,POLR2E,MED24
HIF1α Signaling	0.607	0.0467	RRAS2,PIK3R5,HSP90AA1,PDGFC,SLC2A3
PDGF Signaling	0.603	0.0471	RRAS2,CRKL,PIK3R5,PDGFC
Gap Junction Signaling	0.599	0.0398	RRAS2,NOV,TUBB2A,TUBG1,PIK3R5,CTNNB1,ACTG1
Nitric Oxide Signaling in the Cardiovascular System	0.591	0.0404	FLT4,PIK3R5,HSP90AA1,PDGFC
Prostanoid Biosynthesis	0.584	0.0667	PTGS2
Calcium Transport I	0.584	0.0769	ATP2B4
Leucine Degradation I	0.584	0.0385	BCAT1
Folate Transformations I	0.584	0.0312	MTHFS
EIF2 Signaling	0.58	0.04	RRAS2,RPS2,RPL22L1,PIK3R5,null,EIF2B2,RPL29,null
Lymphotoxin β Receptor Signaling	0.579	0.0492	TRAF3,CASP9,PIK3R5
Role of IL-17A in Arthritis	0.579	0.0476	PIK3R5,PTGS2,RPS6KA1
Reelin Signaling in Neurons	0.579	0.0488	APBB1,CRKL,PIK3R5,VLDLR
Ovarian Cancer Signaling	0.568	0.0423	GJA1,RRAS2,PIK3R5,PTGS2,CTNNB1,PDGFC
Nur77 Signaling in T Lymphocytes	0.565	0.0476	CASP9,null,HLA-DMB
Dermatan Sulfate Biosynthesis	0.565	0.0423	HS6ST3,CHST10,DSE
Actin Nucleation by ARP-WASP Complex	0.551	0.0455	ACTR2,RRAS2,PPP1R12B
Regulation of Cellular Mechanics by Calpain Protease	0.551	0.0417	RRAS2,CDK6,null
NAD Phosphorylation and Dephosphorylation	0.545	0.0588	ACP2
Dolichyl-diphosphooligosaccharide Biosynthesis	0.545	0.0256	ALG3
D-myo-inositol-5-phosphate Metabolism	0.541	0.0382	MTMR4,PTPN2,NUDT11,SET,PTPRN,SACM1L
ErbB2-ErbB3 Signaling	0.537	0.05	RRAS2,PIK3R5,ERBB2
3-phosphoinositide Degradation	0.533	0.038	MTMR4,PTPN2,NUDT11,SET,PTPRN,SACM1L
mTOR Signaling	0.528	0.0379	PPP2R1A,RRAS2,RPS2,PIK3R5,RPS6KA2,RPS6KA1,PPP2R1B,PDGFC
TWEAK Signaling	0.527	0.0526	TRAF3,CASP9
Death Receptor Signaling	0.523	0.0469	CASP9,CFLAR,HSPB1
FGF Signaling	0.511	0.044	FGF10,CRKL,PIK3R5,null
ATM Signaling	0.51	0.0492	CDKN1A,TDP1,null
Interferon Signaling	0.509	0.0556	PTPN2,IFNGR2
α-Adrenergic Signaling	0.501	0.0381	null,GYS1,RRAS2,PHKG2
Integrin Signaling	0.494	0.0386	RAP2A,ACTR2,RRAS2,CRKL,PPP1R12B,PIK3R5,null,ACTG1
tRNA Splicing	0.492	0.0435	PDE12,PDE4A
CDK5 Signaling	0.49	0.0426	PPP2R1A,RRAS2,NGF,PPP2R1B
FAK Signaling	0.49	0.0392	RRAS2,PIK3R5,null,ACTG1
Role of NFAT in Regulation of the Immune Response	0.482	0.0354	NFAT5,RRAS2,null,GNA11,PIK3R5,HLA-DMB,ORAI1
Neuregulin Signaling	0.48	0.0392	RRAS2,CRKL,HSP90AA1,ERBB2
Apoptosis Signaling	0.48	0.0421	RRAS2,CASP9,RPS6KA1,null
Cleavage and Polyadenylation of Pre-mRNA	0.479	0.0833	PAPOLA
Protein Ubiquitination Pathway	0.476	0.0373	PSMB3,UCHL1,HSPA8,USP53,PSMB5,HSPA1A/HSPA1B,PSMD12,HSP90AA1,HSPA5,HSPB1
CREB Signaling in Neurons	0.468	0.0345	RRAS2,POLR2E,null,GNA11,PIK3R5,RPS6KA1,null
RhoGDI Signaling	0.468	0.0354	ACTR2,null,GNA11,PPP1R12B,ARHGEF18,PIP5K1B,ACTG1
p38 MAPK Signaling	0.464	0.0427	TIFA,RPS6KA2,RPS6KA1,null,HSPB1
Antigen Presentation Pathway	0.46	0.05	PSMB5,HLA-DMB
PPARα/RXRα Activation	0.454	0.0366	CAND1,RRAS2,GNA11,HSP90AA1,MED24,AP2A2,ACVR2A
Urate Biosynthesis/Inosine 5'-phosphate Degradation	0.451	0.0455	NT5M
p70S6K Signaling	0.448	0.0388	PPP2R1A,RRAS2,YWHAH,PIK3R5,PPP2R1B
April Mediated Signaling	0.446	0.0465	TRAF3,NFAT5
tRNA Charging	0.446	0.0247	PARS2,FARSA
Notch Signaling	0.446	0.0465	null,DLL4
Protein Kinase A Signaling	0.443	0.0353	GYS1,NFAT5,YWHAH,PTPN2,PTPLA,PHKG2,PDE12,PDE4A,PTGS2,TNNI1,CTNNB1,null,PTPRN,AKAP1
Angiopoietin Signaling	0.44	0.0405	RRAS2,CASP9,PIK3R5
Role of PI3K/AKT Signaling in the Pathogenesis of Influenza	0.44	0.0405	CASP9,CRKL,PIK3R5
Mitochondrial Dysfunction	0.44	0.0323	COX4I2,UCP2,CASP9,ATP5D,UQCRC2,LRRK2
Regulation of eIF4 and p70S6K Signaling	0.44	0.0343	PPP2R1A,RRAS2,RPS2,PIK3R5,PPP2R1B,EIF2B2
p53 Signaling	0.434	0.0417	CDKN1A,PIK3R5,CTNNB1,null
HMGB1 Signaling	0.434	0.0404	RRAS2,HMGB1,PIK3R5,IFNGR2
Docosahexaenoic Acid (DHA) Signaling	0.431	0.0408	CASP9,PIK3R5
Chondroitin Sulfate Degradation (Metazoa)	0.426	0.0435	HEXB
Pyrimidine Deoxyribonucleotides De Novo Biosynthesis I	0.426	0.0294	NME1
Colanic Acid Building Blocks Biosynthesis	0.426	0.0278	UGDH
Fatty Acid α-oxidation	0.426	0.0476	PTGS2
Vitamin-C Transport	0.426	0.0455	SLC2A3
Mitotic Roles of Polo-Like Kinase	0.419	0.0429	PPP2R1A,HSP90AA1,PPP2R1B
JAK/Stat Signaling	0.419	0.0429	RRAS2,CDKN1A,PIK3R5
Role of PKR in Interferon Induction and Antiviral Response	0.418	0.0435	TRAF3,CASP9
B Cell Activating Factor Signaling	0.418	0.0444	TRAF3,NFAT5
Transcriptional Regulatory Network in Embryonic Stem Cells	0.418	0.05	SET,ZIC3
GDNF Family Ligand-Receptor Interactions	0.409	0.0411	RRAS2,DOK4,PIK3R5
Tight Junction Signaling	0.406	0.0373	PPP2R1A,CLDN20,MYH14,CTNNB1,PPP2R1B,ACTG1
FcγRIIB Signaling in B Lymphocytes	0.404	0.0339	RRAS2,PIK3R5
nNOS Signaling in Skeletal Muscle Cells	0.403	0.0323	SNTA1
Dermatan Sulfate Degradation (Metazoa)	0.403	0.0435	HEXB
Adenosine Nucleotides Degradation II	0.403	0.0385	NT5M
Methionine Degradation I (to Homocysteine)	0.403	0.0435	FTSJ1
T Helper Cell Differentiation	0.399	0.0417	IFNGR2,HLA-DMB,BCL6
Growth Hormone Signaling	0.399	0.0395	PIK3R5,RPS6KA2,RPS6KA1
Germ Cell-Sertoli Cell Junction Signaling	0.393	0.0366	RRAS2,TUBB2A,TUBG1,PIK3R5,CTNNB1,ACTG1
UVC-Induced MAPK Signaling	0.392	0.0476	RRAS2,SMPD4
Amyotrophic Lateral Sclerosis Signaling	0.391	0.0342	CASP9,PIK3R5,null,PDGFC
Granzyme B Signaling	0.381	0.0625	CASP9
Oxidative Ethanol Degradation III	0.381	0.025	ACSS2
IL-3 Signaling	0.38	0.0405	RRAS2,CRKL,PIK3R5
IL-17 Signaling	0.371	0.0405	RRAS2,PIK3R5,PTGS2
cAMP-mediated signaling	0.366	0.0357	null,PDE12,TBXA2R,PDE4A,RPS6KA1,null,MC4R,AKAP1
Caveolar-mediated Endocytosis Signaling	0.362	0.0357	COPA,COPE,ACTG1
Ephrin B Signaling	0.362	0.037	null,GNA11,CTNNB1
Cysteine Biosynthesis III (mammalia)	0.362	0.0333	FTSJ1
MSP-RON Signaling Pathway	0.356	0.04	PIK3R5,ACTG1
Chondroitin Sulfate Biosynthesis (Late Stages)	0.356	0.037	HS6ST3,CHST10
Cardiac β-adrenergic Signaling	0.355	0.0323	PPP2R1A,PDE12,PDE4A,PPP2R1B,AKAP1
Insulin Receptor Signaling	0.355	0.0352	GYS1,RRAS2,CRKL,PIK3R5,EIF2B2
Rac Signaling	0.353	0.0328	ACTR2,RRAS2,PIK3R5,PIP5K1B
Cardiac Hypertrophy Signaling	0.351	0.0328	null,RRAS2,null,GNA11,PIK3R5,RPS6KA1,EIF2B2,HSPB1
Human Embryonic Stem Cell Pluripotency	0.348	0.0321	PIK3R5,NGF,CTNNB1,PDGFC,ZIC3
D-myo-inositol (1,4,5)-trisphosphate Degradation	0.343	0.0435	IMPA2
Ethanol Degradation IV	0.343	0.0345	ACSS2
VEGF Family Ligand-Receptor Interactions	0.337	0.0357	RRAS2,FLT4,PIK3R5
Relaxin Signaling	0.336	0.0312	PDE12,null,GNA11,PDE4A,PIK3R5
nNOS Signaling in Neurons	0.335	0.0385	null,PFKM
NF-κB Signaling	0.329	0.0345	TRAF3,RRAS2,FLT4,PIK3R5,NGF,TNFRSF11A
GADD45 Signaling	0.326	0.0455	CDKN1A
Ephrin A Signaling	0.325	0.0385	PIK3R5,EPHA5
fMLP Signaling in Neutrophils	0.319	0.031	ACTR2,NFAT5,RRAS2,PIK3R5
Type I Diabetes Mellitus Signaling	0.319	0.0333	CASP9,IFNGR2,HLA-DMB,PTPRN
Heparan Sulfate Biosynthesis (Late Stages)	0.315	0.0328	HS6ST3,CHST10
Signaling by Rho Family GTPases	0.314	0.0316	ACTR2,null,GNA11,PPP1R12B,PIK3R5,ARHGEF18,PIP5K1B,ACTG1
Endothelin-1 Signaling	0.313	0.0321	RRAS2,CASP9,null,GNA11,PIK3R5,PTGS2
Synaptic Long Term Depression	0.313	0.0314	PPP2R1A,RRAS2,null,GNA11,PPP2R1B
Aryl Hydrocarbon Receptor Signaling	0.313	0.0311	CDKN1A,CDK6,HSP90AA1,ALDH16A1,HSPB1
Sphingosine-1-phosphate Signaling	0.313	0.0333	CASP9,SMPD4,PIK3R5,PDGFC
DNA Methylation and Transcriptional Repression Signaling	0.311	0.0435	SAP30
Androgen Signaling	0.3	0.0278	POLR2E,null,GNA11,HSP90AA1
Regulation of Actin-based Motility by Rho	0.291	0.0337	ACTR2,PPP1R12B,PIP5K1B
Semaphorin Signaling in Neurons	0.288	0.0385	DPYSL2,CRMP1
Polyamine Regulation in Colon Cancer	0.282	0.0345	CTNNB1
Pyrimidine Ribonucleotides Interconversion	0.282	0.0294	NME1
Sertoli Cell-Sertoli Cell Junction Signaling	0.279	0.0308	RRAS2,CLDN20,TUBB2A,TUBG1,CTNNB1,ACTG1
Chondroitin Sulfate Biosynthesis	0.279	0.0286	HS6ST3,CHST10
IL-2 Signaling	0.279	0.0345	RRAS2,PIK3R5
Salvage Pathways of Pyrimidine Ribonucleotides	0.278	0.0294	NME1,CDK6,ACVR2A
ErbB Signaling	0.271	0.0345	RRAS2,PIK3R5,ERBB2
CD28 Signaling in T Helper Cells	0.271	0.0303	ACTR2,NFAT5,PIK3R5,HLA-DMB
PKCθ Signaling in T Lymphocytes	0.271	0.028	NFAT5,RRAS2,PIK3R5,HLA-DMB
TCA Cycle II (Eukaryotic)	0.269	0.0244	MDH2
Gα12/13 Signaling	0.266	0.0317	RRAS2,TBXA2R,PIK3R5,CTNNB1
Thrombopoietin Signaling	0.263	0.0317	RRAS2,PIK3R5
Pyrimidine Ribonucleotides De Novo Biosynthesis	0.257	0.0208	NME1
Superpathway of D-myo-inositol (1,4,5)-trisphosphate Metabolism	0.257	0.0303	IMPA2
Heparan Sulfate Biosynthesis	0.255	0.0274	HS6ST3,CHST10
Synaptic Long Term Potentiation	0.255	0.031	RRAS2,GNA11,RPS6KA1,null
G Beta Gamma Signaling	0.253	0.0256	RRAS2,null,GNA11
PAK Signaling	0.253	0.0283	RRAS2,PIK3R5,PDGFC
Glioma Invasiveness Signaling	0.248	0.0333	RRAS2,PIK3R5
Lipid Antigen Presentation by CD1	0.246	0.0357	AP2A2
Antiproliferative Role of TOB in T Cell Signaling	0.235	0.0385	RPS6KA1
ErbB4 Signaling	0.227	0.0299	RRAS2,PIK3R5
Cell Cycle Control of Chromosomal Replication	0.225	0.0323	CDK6
Sonic Hedgehog Signaling	0.206	0.0303	ARRB2
Thyroid Hormone Metabolism II (via Conjugation and/or Degradation)	0.197	0.0196	DIO2
Superpathway of Methionine Degradation	0.197	0.0156	FTSJ1
Role of p14/p19ARF in Tumor Suppression	0.197	0.0312	PIK3R5
microRNA targets
Ingenuity Canonical Pathways	-log(p-value)	Ratio	Molecules
Cyclins and Cell Cycle Regulation	3	0.0556	E2F6,PPP2R1A,CDKN1A,CDK6,PPP2R1B
PI3K/AKT Signaling	2.85	0.0417	PPP2R1A,GYS1,YWHAH,CDKN1A,PTGS2,PPP2R1B
Role of CHK Proteins in Cell Cycle Checkpoint Control	2.73	0.0702	E2F6,PPP2R1A,CDKN1A,PPP2R1B
Chronic Myeloid Leukemia Signaling	2.69	0.0476	E2F6,MECOM,CRKL,CDKN1A,CDK6
Role of BRCA1 in DNA Damage Response	2.59	0.0615	FANCE,E2F6,FAM175A,CDKN1A
ERK5 Signaling	2.47	0.0606	YWHAH,RPS6KA2,RPS6KA1,NGF
Glucocorticoid Receptor Signaling	2.39	0.0272	HSPA8,NFAT5,TAF1,YWHAH,HSPA1A/HSPA1B,CDKN1A,PBX1,PTGS2
Cell Cycle Regulation by BTG Family Proteins	2.35	0.0833	E2F6,PPP2R1A,PPP2R1B
3-phosphoinositide Biosynthesis	2.34	0.0337	MTMR4,PTPN2,NUDT11,CDIPT,PIP5K1B,SACM1L
Cell Cycle: G2/M DNA Damage Checkpoint Regulation	2.07	0.0612	YWHAH,CDKN1A,RPS6KA1
Superpathway of Inositol Phosphate Compounds	1.82	0.0261	MTMR4,PTPN2,NUDT11,CDIPT,PIP5K1B,SACM1L
Glioma Signaling	1.82	0.0357	E2F6,CDKN1A,CDK6,PDGFC
Actin Cytoskeleton Signaling	1.74	0.0251	ACTR2,FGD3,CRKL,PIP5K1B,SSH2,PDGFC
Pancreatic Adenocarcinoma Signaling	1.69	0.0333	E2F6,CDKN1A,PTGS2,PDGFC
Cell Cycle: G1/S Checkpoint Regulation	1.67	0.0448	E2F6,CDKN1A,CDK6
Estrogen-mediated S-phase Entry	1.66	0.0714	E2F6,CDKN1A
D-myo-inositol (1,4,5,6)-Tetrakisphosphate Biosynthesis	1.48	0.0282	MTMR4,PTPN2,NUDT11,SACM1L
D-myo-inositol (3,4,5,6)-tetrakisphosphate Biosynthesis	1.48	0.0282	MTMR4,PTPN2,NUDT11,SACM1L
Small Cell Lung Cancer Signaling	1.47	0.0337	TRAF3,CDK6,PTGS2
ILK Signaling	1.46	0.0258	PPP2R1A,FBLIM1,PTGS2,PPP2R1B,PDGFC
ERK/MAPK Signaling	1.44	0.024	PPP2R1A,YWHAH,CRKL,RPS6KA1,PPP2R1B
mTOR Signaling	1.39	0.0237	PPP2R1A,RPS6KA2,RPS6KA1,PPP2R1B,PDGFC
D-myo-inositol (1,4,5)-Trisphosphate Biosynthesis	1.32	0.0526	CDIPT,PIP5K1B
D-myo-inositol-5-phosphate Metabolism	1.31	0.0252	MTMR4,PTPN2,NUDT11,SACM1L
3-phosphoinositide Degradation	1.3	0.025	MTMR4,PTPN2,NUDT11,SACM1L
April Mediated Signaling	1.3	0.0465	TRAF3,NFAT5
AMPK Signaling	1.27	0.0237	PPP2R1A,GYS1,AK4,PPP2R1B
B Cell Activating Factor Signaling	1.26	0.0444	TRAF3,NFAT5
Glioblastoma Multiforme Signaling	1.24	0.0242	E2F6,CDKN1A,CDK6,PDGFC
CTLA4 Signaling in Cytotoxic T Lymphocytes	1.24	0.0306	PPP2R1A,AP1S3,PPP2R1B
CDK5 Signaling	1.24	0.0316	PPP2R1A,NGF,PPP2R1B
UDP-D-xylose and UDP-D-glucuronate Biosynthesis	1.19	0.143	UGDH
Role of IL-17F in Allergic Inflammatory Airway Diseases	1.17	0.0417	RPS6KA2,RPS6KA1
Telomerase Signaling	1.14	0.0288	PPP2R1A,CDKN1A,PPP2R1B
HGF Signaling	1.12	0.0283	CRKL,CDKN1A,PTGS2
Protein Kinase A Signaling	1.09	0.0175	NFAT5,GYS1,PTPN2,YWHAH,TNNI1,PTGS2,AKAP1
Rapoport-Luebering Glycolytic Shunt	1.08	0.111	PGAM1
CNTF Signaling	1.06	0.0364	RPS6KA2,RPS6KA1
GABA Receptor Signaling	1.06	0.0357	NSF,GABRA3
Ephrin Receptor Signaling	1.04	0.0197	ACTR2,CRKL,EPHA5,PDGFC
NGF Signaling	1.03	0.0252	RPS6KA2,RPS6KA1,NGF
Role of IL-17A in Arthritis	1	0.0317	PTGS2,RPS6KA1
Acetate Conversion to Acetyl-CoA	1	0.0909	ACSS2
Hereditary Breast Cancer Signaling	0.989	0.0234	FANCE,CDKN1A,CDK6
p38 MAPK Signaling	0.989	0.0254	TIFA,RPS6KA2,RPS6KA1
Clathrin-mediated Endocytosis Signaling	0.979	0.0204	HSPA8,ACTR2,AMPH,PDGFC
Calcium Signaling	0.979	0.0188	NFAT5,TPM3,TNNI1,ATP2B4
Cleavage and Polyadenylation of Pre-mRNA	0.965	0.0833	PAPOLA
Glycogen Biosynthesis II (from UDP-D-Glucose)	0.965	0.0833	GYS1
p70S6K Signaling	0.925	0.0231	PPP2R1A,YWHAH,PPP2R1B
Breast Cancer Regulation by Stathmin1	0.913	0.0191	E2F6,PPP2R1A,CDKN1A,PPP2R1B
Calcium Transport I	0.902	0.0714	ATP2B4
Mitotic Roles of Polo-Like Kinase	0.875	0.0286	PPP2R1A,PPP2R1B
Prostanoid Biosynthesis	0.874	0.0667	PTGS2
Macropinocytosis Signaling	0.864	0.0263	NGF,PDGFC
Insulin Receptor Signaling	0.84	0.0211	GYS1,CRKL,EIF2B2
PEDF Signaling	0.834	0.0256	CFLAR,NGF
Fatty Acid α-oxidation	0.824	0.0476	PTGS2
Growth Hormone Signaling	0.815	0.0263	RPS6KA2,RPS6KA1
Neurotrophin/TRK Signaling	0.815	0.0263	RPS6KA1,NGF
Cardiac β-adrenergic Signaling	0.808	0.019	PPP2R1A,PPP2R1B,AKAP1
eNOS Signaling	0.802	0.0197	HSPA8,HSPA1A/HSPA1B,PDGFC
FLT3 Signaling in Hematopoietic Progenitor Cells	0.797	0.026	RPS6KA2,RPS6KA1
Pyridoxal 5'-phosphate Salvage Pathway	0.797	0.0267	CDK6,ACVR2A
HER-2 Signaling in Breast Cancer	0.788	0.025	CDKN1A,CDK6
RAN Signaling	0.78	0.0417	KPNA2
NAD Phosphorylation and Dephosphorylation	0.78	0.0526	ACP2
GADD45 Signaling	0.759	0.0435	CDKN1A
Huntington's Disease Signaling	0.758	0.0165	HSPA8,NSF,HSPA1A/HSPA1B,NGF
Regulation of eIF4 and p70S6K Signaling	0.753	0.0171	PPP2R1A,PPP2R1B,EIF2B2
Vitamin-C Transport	0.74	0.0455	SLC2A3
PDGF Signaling	0.728	0.0235	CRKL,PDGFC
Guanosine Nucleotides Degradation III	0.722	0.0455	GDA
Ceramide Signaling	0.721	0.0225	PPP2R1A,PPP2R1B
Regulation of Actin-based Motility by Rho	0.721	0.0225	ACTR2,PIP5K1B
Aldosterone Signaling in Epithelial Cells	0.698	0.0179	HSPA8,HSPA1A/HSPA1B,PIP5K1B
Melanocyte Development and Pigmentation Signaling	0.69	0.0215	RPS6KA2,RPS6KA1
Tumoricidal Function of Hepatic Natural Killer Cells	0.688	0.0417	SERPINB9
Role of JAK1, JAK2 and TYK2 in Interferon Signaling	0.688	0.037	PTPN2
Bladder Cancer Signaling	0.683	0.0217	CDKN1A,PDGFC
Dopamine Receptor Signaling	0.676	0.0211	PPP2R1A,PPP2R1B
TR/RXR Activation	0.661	0.0208	UCP2,SYT2
UVA-Induced MAPK Signaling	0.661	0.0211	RPS6KA2,RPS6KA1
Antiproliferative Role of TOB in T Cell Signaling	0.657	0.0385	RPS6KA1
Leucine Degradation I	0.657	0.0385	BCAT1
PPAR Signaling	0.648	0.019	PTGS2,PDGFC
Wnt/β-catenin Signaling	0.648	0.0171	PPP2R1A,PPP2R1B,ACVR2A
Axonal Guidance Signaling	0.63	0.0127	ACTR2,NFAT5,CRKL,EPHA5,NGF,PDGFC
Cell Cycle Control of Chromosomal Replication	0.629	0.0312	CDK6
Oxidative Ethanol Degradation III	0.629	0.025	ACSS2
Folate Transformations I	0.629	0.0312	MTHFS
VEGF Signaling	0.621	0.0192	EIF2B2,PDGFC
Ethanol Degradation IV	0.616	0.0345	ACSS2
Isoleucine Degradation I	0.603	0.0333	BCAT1
Salvage Pathways of Pyrimidine Ribonucleotides	0.597	0.0194	CDK6,ACVR2A
NAD Salvage Pathway II	0.579	0.0312	ACP2
HIF1α Signaling	0.579	0.0185	PDGFC,SLC2A3
Rac Signaling	0.573	0.0164	ACTR2,PIP5K1B
TWEAK Signaling	0.568	0.0263	TRAF3
Interferon Signaling	0.557	0.0278	PTPN2
MIF-mediated Glucocorticoid Regulation	0.546	0.0238	PTGS2
Valine Degradation I	0.546	0.0286	BCAT1
Purine Nucleotides Degradation II (Aerobic)	0.546	0.0286	GDA
Colanic Acid Building Blocks Biosynthesis	0.536	0.0278	UGDH
Role of Tissue Factor in Cancer	0.535	0.0172	RPS6KA2,RPS6KA1
fMLP Signaling in Neutrophils	0.519	0.0154	ACTR2,NFAT5
Notch Signaling	0.516	0.0233	DLL4
14-3-3-mediated Signaling	0.504	0.0165	YWHAH,RPS6KA1
RhoA Signaling	0.504	0.0167	ACTR2,PIP5K1B
PTEN Signaling	0.504	0.015	YWHAH,CDKN1A
Role of PKR in Interferon Induction and Antiviral Response	0.498	0.0217	TRAF3
Glycolysis I	0.498	0.0244	PGAM1
CD28 Signaling in T Helper Cells	0.495	0.0152	ACTR2,NFAT5
Thyroid Cancer Signaling	0.489	0.0238	NGF
Ethanol Degradation II	0.472	0.0233	ACSS2
Role of RIG1-like Receptors in Antiviral Innate Immunity	0.464	0.0204	TRAF3
MIF Regulation of Innate Immunity	0.464	0.02	PTGS2
Melanoma Signaling	0.464	0.0217	CDKN1A
Netrin Signaling	0.464	0.0175	NFAT5
Role of Oct4 in Mammalian Embryonic Stem Cell Pluripotency	0.456	0.0222	PHB
Gluconeogenesis I	0.456	0.0208	PGAM1
Ovarian Cancer Signaling	0.434	0.014	PTGS2,PDGFC
Assembly of RNA Polymerase II Complex	0.42	0.0179	TAF1
Ephrin A Signaling	0.42	0.0192	EPHA5
Human Embryonic Stem Cell Pluripotency	0.418	0.0127	NGF,PDGFC
Aryl Hydrocarbon Receptor Signaling	0.396	0.0123	CDKN1A,CDK6
Epithelial Adherens Junction Signaling	0.385	0.0135	ACTR2,ACVR2A
Lymphotoxin β Receptor Signaling	0.382	0.0164	TRAF3
Actin Nucleation by ARP-WASP Complex	0.382	0.0152	ACTR2
Synaptic Long Term Depression	0.382	0.0125	PPP2R1A,PPP2R1B
Retinol Biosynthesis	0.376	0.0172	PNPLA6
Molecular Mechanisms of Cancer	0.372	0.0105	E2F6,CDKN1A,CDK6,CFLAR
Myc Mediated Apoptosis Signaling	0.371	0.0167	YWHAH
Regulation of Cellular Mechanics by Calpain Protease	0.371	0.0137	CDK6
Death Receptor Signaling	0.371	0.0156	CFLAR
Tight Junction Signaling	0.368	0.0124	PPP2R1A,PPP2R1B
ATM Signaling	0.36	0.0161	CDKN1A
Gαq Signaling	0.358	0.0118	GYS1,RGS16
Protein Ubiquitination Pathway	0.349	0.0112	HSPA8,USP53,HSPA1A/HSPA1B
Activation of IRF by Cytosolic Pattern Recognition Receptors	0.344	0.0139	TRAF3
CD40 Signaling	0.344	0.0143	TRAF3
Cdc42 Signaling	0.337	0.0112	ACTR2,FGD3
NF-κB Signaling	0.328	0.0115	TRAF3,NGF
Role of PI3K/AKT Signaling in the Pathogenesis of Influenza	0.325	0.0135	CRKL
JAK/Stat Signaling	0.325	0.0143	CDKN1A
Antiproliferative Role of Somatostatin Receptor 2	0.32	0.0139	CDKN1A
Remodeling of Epithelial Adherens Junctions	0.32	0.0147	ACTR2
Role of MAPK Signaling in the Pathogenesis of Influenza	0.316	0.0143	PTGS2
Retinoic acid Mediated Apoptosis Signaling	0.311	0.0139	CFLAR
IL-3 Signaling	0.307	0.0135	CRKL
Non-Small Cell Lung Cancer Signaling	0.307	0.0127	CDK6
IL-17 Signaling	0.303	0.0135	PTGS2
Dopamine-DARPP32 Feedback in cAMP Signaling	0.298	0.0108	PPP2R1A,PPP2R1B
RhoGDI Signaling	0.293	0.0101	ACTR2,PIP5K1B
PPARα/RXRα Activation	0.288	0.0104	CAND1,ACVR2A
IL-4 Signaling	0.286	0.0127	NFAT5
Xenobiotic Metabolism Signaling	0.284	0.01	PPP2R1A,PPP2R1B,PNPLA6
Production of Nitric Oxide and Reactive Oxygen Species in Macrophages	0.276	0.00948	PPP2R1A,PPP2R1B
EIF2 Signaling	0.276	0.01	RPL22L1,EIF2B2
VDR/RXR Activation	0.275	0.0123	CDKN1A
Reelin Signaling in Neurons	0.275	0.0122	CRKL
Eicosanoid Signaling	0.275	0.0123	PTGS2
Regulation of IL-2 Expression in Activated and Anergic T Lymphocytes	0.268	0.0112	NFAT5
IL-8 Signaling	0.264	0.00962	PTGS2,PDGFC
TGF-β Signaling	0.261	0.0112	ACVR2A
Altered T Cell and B Cell Signaling in Rheumatoid Arthritis	0.251	0.0109	TRAF3
OX40 Signaling Pathway	0.251	0.0105	TRAF3
Integrin Signaling	0.251	0.00962	ACTR2,CRKL
Prostate Cancer Signaling	0.248	0.0101	CDKN1A
Factors Promoting Cardiogenesis in Vertebrates	0.244	0.0105	ACVR2A
Apoptosis Signaling	0.244	0.0105	RPS6KA1
Role of Macrophages, Fibroblasts and Endothelial Cells in Rheumatoid Arthritis	0.244	0.00893	TRAF3,NFAT5,PDGFC
PAK Signaling	0.238	0.00943	PDGFC
FGF Signaling	0.238	0.0109	CRKL
Neuregulin Signaling	0.229	0.0098	CRKL
p53 Signaling	0.229	0.0104	CDKN1A
SAPK/JNK Signaling	0.221	0.00971	CRKL
α-Adrenergic Signaling	0.215	0.00935	GYS1
Fcγ Receptor-mediated Phagocytosis in Macrophages and Monocytes	0.215	0.0098	ACTR2
IGF-1 Signaling	0.213	0.00952	YWHAH
Antioxidant Action of Vitamin C	0.205	0.00926	SLC2A3
T Cell Receptor Signaling	0.205	0.00917	NFAT5
Neuropathic Pain Signaling In Dorsal Horn Neurons	0.2	0.00926	KCNQ3
non-microRNA targets
Ingenuity Canonical Pathways	-log(p-value)	Ratio	Molecules
Granzyme A Signaling	3.32	0.2	NME1,SET,ANP32A,HMGB2
Remodeling of Epithelial Adherens Junctions	2.63	0.0882	NME1,TUBB2A,TUBG1,CTNNB1,HGS,ACTG1
Parkinson's Signaling	2.44	0.188	UCHL1,CASP9,GPR37
Endometrial Cancer Signaling	2.36	0.0877	RRAS2,CASP9,PIK3R5,ERBB2,CTNNB1
Prostate Cancer Signaling	2.1	0.0606	RRAS2,CASP9,PIK3R5,HSP90AA1,CTNNB1,Creb5
Huntington's Disease Signaling	1.76	0.0412	CASP9,POLR2E,GNA11,PIK3R5,HSPA5,AP2A2,NAPB,CAPN10,HDAC5,Creb5
Acyl-CoA Hydrolysis	1.51	0.133	Ces1e,ACOT7
Hereditary Breast Cancer Signaling	1.5	0.0469	C17orf70,RRAS2,POLR2E,TUBG1,PIK3R5,HDAC5
Clathrin-mediated Endocytosis Signaling	1.45	0.0408	SH3BP4,ARRB2,FGF10,CLTB,PIK3R5,HGS,ACTG1,AP2A2
Calcium Signaling	1.45	0.0376	RAP2A,MYH14,TRDN,HTR3A,TPM2,TRPC3,HDAC5,Creb5
Virus Entry via Endocytic Pathways	1.38	0.0505	RRAS2,CLTB,PIK3R5,ACTG1,AP2A2
Cholesterol Biosynthesis I	1.37	0.075	FDFT1,DHCR24,HSD17B7
Cholesterol Biosynthesis II (via 24,25-dihydrolanosterol)	1.37	0.075	FDFT1,DHCR24,HSD17B7
Cholesterol Biosynthesis III (via Desmosterol)	1.37	0.075	FDFT1,DHCR24,HSD17B7
CMP-N-acetylneuraminate Biosynthesis I (Eukaryotes)	1.35	0.111	CMAS,NANS
Estrogen-Dependent Breast Cancer Signaling	1.35	0.0548	RRAS2,PIK3R5,HSD17B7,Creb5
Glycolysis I	1.34	0.0732	ENO1,PFKM,ALDOC
Agrin Interactions at Neuromuscular Junction	1.31	0.058	RRAS2,RAPSN,ERBB2,ACTG1
Endoplasmic Reticulum Stress Pathway	1.31	0.111	CASP9,HSPA5
Telomerase Signaling	1.28	0.0481	RRAS2,PIK3R5,HSP90AA1,HDAC5,ELF1
Gap Junction Signaling	1.27	0.0395	RRAS2,NOV,TUBB2A,TUBG1,PIK3R5,CTNNB1,ACTG1
Non-Small Cell Lung Cancer Signaling	1.27	0.0506	RRAS2,CASP9,PIK3R5,ERBB2
RAN Signaling	1.26	0.0833	CSE1L,RANBP1
Gluconeogenesis I	1.22	0.0625	ENO1,MDH2,ALDOC
Neuroprotective Role of THOP1 in Alzheimer's Disease	1.19	0.0556	NTS,SST,SERPINA3
HER-2 Signaling in Breast Cancer	1.18	0.05	RRAS2,CASP9,PIK3R5,ERBB2
Xenobiotic Metabolism Signaling	1.18	0.0333	Ces1e,RRAS2,PIK3R5,HSP90AA1,HS6ST3,CHST10,ALDH16A1,CITED2,HDAC5,ESD
Dermatan Sulfate Biosynthesis (Late Stages)	1.15	0.0625	HS6ST3,CHST10,DSE
Stearate Biosynthesis I (Animals)	1.13	0.0612	Ces1e,DHCR24,ACOT7
Epithelial Adherens Junction Signaling	1.11	0.0405	RRAS2,MYH14,TUBB2A,TUBG1,CTNNB1,ACTG1
PTEN Signaling	1.04	0.0376	RRAS2,CASP9,FLT4,PIK3R5,TNFRSF11A
Germ Cell-Sertoli Cell Junction Signaling	0.999	0.0364	RRAS2,TUBB2A,TUBG1,PIK3R5,CTNNB1,ACTG1
Nur77 Signaling in T Lymphocytes	0.993	0.0476	CASP9,SIN3B,HLA-DMB
ErbB2-ErbB3 Signaling	0.976	0.05	RRAS2,PIK3R5,ERBB2
FAK Signaling	0.974	0.0392	RRAS2,PIK3R5,ACTG1,CAPN10
Myc Mediated Apoptosis Signaling	0.959	0.05	RRAS2,CASP9,PIK3R5
Estrogen Receptor Signaling	0.953	0.0368	CTBP1,RRAS2,TAF6,POLR2E,MED24
CTLA4 Signaling in Cytotoxic T Lymphocytes	0.948	0.0408	CLTB,PIK3R5,HLA-DMB,AP2A2
UVA-Induced MAPK Signaling	0.948	0.0421	RRAS2,CASP9,SMPD4,PIK3R5
Chronic Myeloid Leukemia Signaling	0.923	0.0381	CTBP1,RRAS2,PIK3R5,HDAC5
PRPP Biosynthesis I	0.88	0.143	PRPS1
Spermine Biosynthesis	0.88	0.143	SMS
VEGF Signaling	0.875	0.0385	RRAS2,FLT4,PIK3R5,ACTG1
Mitochondrial Dysfunction	0.872	0.0312	COX4I2,CASP9,ATP5D,UQCRC2,LRRK2,MT-CO3
IGF-1 Signaling	0.863	0.0381	RRAS2,NOV,CASP9,PIK3R5
Role of NFAT in Regulation of the Immune Response	0.839	0.0302	RRAS2,GNA11,PIK3R5,GNAT2,HLA-DMB,ORAI1
Myo-inositol Biosynthesis	0.826	0.125	IMPA2
Spermidine Biosynthesis I	0.826	0.125	SMS
Formaldehyde Oxidation II (Glutathione-dependent)	0.826	0.1	ESD
Angiopoietin Signaling	0.823	0.0405	RRAS2,CASP9,PIK3R5
Antiproliferative Role of Somatostatin Receptor 2	0.809	0.0417	RRAS2,PIK3R5,SST
Cellular Effects of Sildenafil (Viagra)	0.807	0.0336	GPR37,MYH14,PDE4A,PPP1R12B,ACTG1
CREB Signaling in Neurons	0.792	0.0291	RRAS2,POLR2E,GNA11,PIK3R5,GNAT2,Creb5
eNOS Signaling	0.789	0.0329	CASP9,FLT4,PIK3R5,HSP90AA1,HSPA5
Molecular Mechanisms of Cancer	0.787	0.0262	RAP2A,RRAS2,CASP9,GNA11,PIK3R5,GNAT2,ARHGEF18,AURKA,CTNNB1,RALBP1
Axonal Guidance Signaling	0.784	0.0255	DPYSL2,KLC1,RRAS2,SEMA5A,TUBB2A,GNA11,TUBG1,PIK3R5,GNAT2,SEMA4A,ERBB2,SEMA3F
T Helper Cell Differentiation	0.783	0.0417	IFNGR2,HLA-DMB,BCL6
G-Protein Coupled Receptor Signaling	0.781	0.0291	RRAS2,ADRA2A,TBXA2R,GNA11,PDE4A,PIK3R5,MC4R,Creb5
Epoxysqualene Biosynthesis	0.779	0.111	FDFT1
Sertoli Cell-Sertoli Cell Junction Signaling	0.777	0.0306	RRAS2,CLDN20,TUBB2A,TUBG1,CTNNB1,ACTG1
Antigen Presentation Pathway	0.773	0.05	PSMB5,HLA-DMB
GDNF Family Ligand-Receptor Interactions	0.77	0.0411	RRAS2,DOK4,PIK3R5
Dermatan Sulfate Biosynthesis	0.758	0.0411	HS6ST3,CHST10,DSE
Type I Diabetes Mellitus Signaling	0.758	0.0333	CASP9,IFNGR2,HLA-DMB,PTPRN
Pancreatic Adenocarcinoma Signaling	0.758	0.0333	CASP9,PIK3R5,ERBB2,RALBP1
Neurotrophin/TRK Signaling	0.746	0.0395	RRAS2,PIK3R5,Creb5
Thymine Degradation	0.738	0.0909	DPYSL2
FLT3 Signaling in Hematopoietic Progenitor Cells	0.722	0.039	RRAS2,PIK3R5,Creb5
Mechanisms of Viral Exit from Host Cells	0.72	0.0444	VPS28,ACTG1
Transcriptional Regulatory Network in Embryonic Stem Cells	0.72	0.05	SET,ZIC3
Role of Tissue Factor in Cancer	0.72	0.0345	ARRB2,RRAS2,GNA11,PIK3R5
NGF Signaling	0.72	0.0336	RRAS2,SMPD4,PIK3R5,Creb5
Caveolar-mediated Endocytosis Signaling	0.711	0.0353	COPA,COPE,ACTG1
Ephrin B Signaling	0.711	0.0366	GNA11,GNAT2,CTNNB1
IL-4 Signaling	0.711	0.038	RRAS2,PIK3R5,HLA-DMB
Thyroid Cancer Signaling	0.704	0.0476	RRAS2,CTNNB1
Androgen Signaling	0.702	0.0276	POLR2E,GNA11,HSP90AA1,GNAT2
Uracil Degradation II (Reductive)	0.7	0.0909	DPYSL2
Phenylethylamine Degradation I	0.7	0.0909	AOC3
Integrin Signaling	0.692	0.0288	RAP2A,RRAS2,PPP1R12B,PIK3R5,ACTG1,CAPN10
UVC-Induced MAPK Signaling	0.688	0.0476	RRAS2,SMPD4
Reelin Signaling in Neurons	0.677	0.0366	APBB1,PIK3R5,VLDLR
14-3-3-mediated Signaling	0.667	0.0331	RRAS2,TUBB2A,TUBG1,PIK3R5
Gα12/13 Signaling	0.667	0.0315	RRAS2,TBXA2R,PIK3R5,CTNNB1
RhoA Signaling	0.667	0.0333	PPP1R12B,Pfn2,SEMA3F,ACTG1
Melanoma Signaling	0.658	0.0435	RRAS2,PIK3R5
VEGF Family Ligand-Receptor Interactions	0.646	0.0357	RRAS2,FLT4,PIK3R5
FcγRIIB Signaling in B Lymphocytes	0.644	0.0339	RRAS2,PIK3R5
Docosahexaenoic Acid (DHA) Signaling	0.644	0.0408	CASP9,PIK3R5
Serine Biosynthesis	0.636	0.0769	PHGDH
Thyronamine and Iodothyronamine Metabolism	0.636	0.0769	DIO2
Thyroid Hormone Metabolism I (via Deiodination)	0.636	0.0769	DIO2
MSP-RON Signaling Pathway	0.63	0.04	PIK3R5,ACTG1
Ceramide Signaling	0.626	0.0337	RRAS2,SMPD4,PIK3R5
ErbB Signaling	0.617	0.0345	RRAS2,PIK3R5,ERBB2
Superpathway of Cholesterol Biosynthesis	0.617	0.0345	FDFT1,DHCR24,HSD17B7
Sphingomyelin Metabolism	0.608	0.0625	SMPD4
Aspartate Degradation II	0.608	0.0714	MDH2
Melanocyte Development and Pigmentation Signaling	0.589	0.0323	RRAS2,PIK3R5,Creb5
Apoptosis Signaling	0.589	0.0316	RRAS2,CASP9,CAPN10
Protein Ubiquitination Pathway	0.581	0.0261	PSMB3,UCHL1,PSMB5,PSMD12,HSP90AA1,HSPA5,HSPB1
Bladder Cancer Signaling	0.58	0.0326	FGF10,RRAS2,ERBB2
Assembly of RNA Polymerase II Complex	0.578	0.0357	TAF6,POLR2E
FGF Signaling	0.571	0.0326	FGF10,PIK3R5,Creb5
Actin Cytoskeleton Signaling	0.566	0.0251	FGF10,RRAS2,MYH14,PPP1R12B,PIK3R5,ACTG1
Granzyme B Signaling	0.559	0.0625	CASP9
CNTF Signaling	0.554	0.0364	RRAS2,PIK3R5
Semaphorin Signaling in Neurons	0.554	0.0385	DPYSL2,CRMP1
nNOS Signaling in Neurons	0.554	0.0385	CAPN10,PFKM
TR/RXR Activation	0.554	0.0312	ENO1,PIK3R5,DIO2
Ovarian Cancer Signaling	0.545	0.028	GJA1,RRAS2,PIK3R5,CTNNB1
Neuregulin Signaling	0.545	0.0294	RRAS2,HSP90AA1,ERBB2
HMGB1 Signaling	0.545	0.0303	RRAS2,PIK3R5,IFNGR2
RhoGDI Signaling	0.54	0.0251	GNA11,PPP1R12B,GNAT2,ARHGEF18,ACTG1
PPAR Signaling	0.537	0.0286	RRAS2,HSP90AA1,CITED2
Mouse Embryonic Stem Cell Pluripotency	0.529	0.0303	RRAS2,PIK3R5,CTNNB1
PPARα/RXRα Activation	0.528	0.0259	RRAS2,GNA11,HSP90AA1,MED24,AP2A2
Chondroitin Sulfate Biosynthesis (Late Stages)	0.521	0.0364	HS6ST3,CHST10
IL-2 Signaling	0.521	0.0345	RRAS2,PIK3R5
IL-1 Signaling	0.521	0.0275	TOLLIP,GNA11,GNAT2
Sphingosine and Sphingosine-1-phosphate Metabolism	0.516	0.0476	SGPP2
Superpathway of Serine and Glycine Biosynthesis I	0.516	0.0556	PHGDH
Sucrose Degradation V (Mammalian)	0.516	0.0526	ALDOC
Lymphotoxin β Receptor Signaling	0.51	0.0328	CASP9,PIK3R5
Actin Nucleation by ARP-WASP Complex	0.51	0.0303	RRAS2,PPP1R12B
Endothelin-1 Signaling	0.506	0.0265	RRAS2,CASP9,GNA11,PIK3R5,GNAT2
α-Adrenergic Signaling	0.505	0.028	RRAS2,ADRA2A,PHKG2
EIF2 Signaling	0.501	0.025	RRAS2,RPS2,PIK3R5,RPL35A,RPL10A
Retinol Biosynthesis	0.5	0.0345	Ces1e,ESD
G Beta Gamma Signaling	0.498	0.0254	RRAS2,GNA11,GNAT2
Signaling by Rho Family GTPases	0.495	0.0236	GNA11,PPP1R12B,PIK3R5,GNAT2,ARHGEF18,ACTG1
Regulation of Cellular Mechanics by Calpain Protease	0.49	0.0274	RRAS2,CAPN10
Death Receptor Signaling	0.49	0.0312	CASP9,HSPB1
Cardiac Hypertrophy Signaling	0.49	0.0243	RRAS2,ADRA2A,GNA11,PIK3R5,GNAT2,HSPB1
ILK Signaling	0.485	0.0258	MYH14,PIK3R5,CTNNB1,ACTG1,Creb5
Paxillin Signaling	0.483	0.0268	RRAS2,PIK3R5,ACTG1
Thrombopoietin Signaling	0.48	0.0317	RRAS2,PIK3R5
Glioma Invasiveness Signaling	0.48	0.0328	RRAS2,PIK3R5
Heparan Sulfate Biosynthesis (Late Stages)	0.48	0.0323	HS6ST3,CHST10
DNA Methylation and Transcriptional Repression Signaling	0.478	0.0435	SAP30
nNOS Signaling in Skeletal Muscle Cells	0.478	0.0323	SNTA1
ATM Signaling	0.471	0.0323	TDP1,Creb5
Relaxin Signaling	0.47	0.0247	GNA11,PDE4A,PIK3R5,GNAT2
ERK/MAPK Signaling	0.469	0.024	RRAS2,PIK3R5,HSPB1,ELF1,Creb5
HGF Signaling	0.469	0.0283	RRAS2,PIK3R5,ELF1
IL-15 Signaling	0.462	0.0299	RRAS2,PIK3R5
Chondroitin Sulfate Degradation (Metazoa)	0.461	0.0435	HEXB
Dermatan Sulfate Degradation (Metazoa)	0.461	0.0435	HEXB
Salvage Pathways of Pyrimidine Deoxyribonucleotides	0.461	0.0476	APOBEC3B
HIF1α Signaling	0.455	0.0278	RRAS2,PIK3R5,HSP90AA1
Role of JAK1 and JAK3 in γc Cytokine Signaling	0.452	0.0299	RRAS2,PIK3R5
ErbB4 Signaling	0.452	0.0299	RRAS2,PIK3R5
Urate Biosynthesis/Inosine 5'-phosphate Degradation	0.445	0.0455	NT5M
D-myo-inositol (1,4,5)-trisphosphate Degradation	0.445	0.0435	IMPA2
Guanosine Nucleotides Degradation III	0.445	0.0455	NT5M
Zymosterol Biosynthesis	0.445	0.0455	HSD17B7
Thrombin Signaling	0.445	0.024	RRAS2,GNA11,PPP1R12B,PIK3R5,GNAT2
Tight Junction Signaling	0.436	0.0248	CLDN20,MYH14,CTNNB1,ACTG1
Amyotrophic Lateral Sclerosis Signaling	0.435	0.0254	CASP9,PIK3R5,CAPN10
Breast Cancer Regulation by Stathmin1	0.435	0.0239	RRAS2,TUBB2A,TUBG1,PIK3R5,ARHGEF18
GM-CSF Signaling	0.435	0.0294	RRAS2,PIK3R5
Polyamine Regulation in Colon Cancer	0.43	0.0345	CTNNB1
Methionine Degradation I (to Homocysteine)	0.43	0.0435	FTSJ1
ERK5 Signaling	0.427	0.0303	RRAS2,Creb5
Calcium-induced T Lymphocyte Apoptosis	0.418	0.0286	HLA-DMB,ORAI1
Hypoxia Signaling in the Cardiovascular System	0.418	0.0299	HSP90AA1,Creb5
Role of NANOG in Mammalian Embryonic Stem Cell Pluripotency	0.416	0.0259	RRAS2,PIK3R5,CTNNB1
Tumoricidal Function of Hepatic Natural Killer Cells	0.415	0.0417	CASP9
Role of JAK1, JAK2 and TYK2 in Interferon Signaling	0.415	0.037	IFNGR2
Role of PI3K/AKT Signaling in the Pathogenesis of Influenza	0.41	0.027	CASP9,PIK3R5
JAK/Stat Signaling	0.41	0.0286	RRAS2,PIK3R5
Tec Kinase Signaling	0.405	0.022	GNA11,PIK3R5,GNAT2,ACTG1
Macropinocytosis Signaling	0.403	0.0263	RRAS2,PIK3R5
Sphingosine-1-phosphate Signaling	0.398	0.0248	CASP9,SMPD4,PIK3R5
Nitric Oxide Signaling in the Cardiovascular System	0.398	0.024	FLT4,PIK3R5,HSP90AA1
CXCR4 Signaling	0.395	0.0235	RRAS2,GNA11,PIK3R5,GNAT2
Aldosterone Signaling in Epithelial Cells	0.39	0.0238	PIK3R5,HSP90AA1,HSPA5,HSPB1
Lipid Antigen Presentation by CD1	0.388	0.0345	AP2A2
Adenosine Nucleotides Degradation II	0.388	0.0385	NT5M
Erythropoietin Signaling	0.387	0.0256	RRAS2,PIK3R5
IL-6 Signaling	0.387	0.0242	RRAS2,PIK3R5,HSPB1
B Cell Receptor Signaling	0.381	0.0234	RRAS2,PIK3R5,BCL6,Creb5
IL-3 Signaling	0.38	0.027	RRAS2,PIK3R5
Heparan Sulfate Biosynthesis	0.38	0.0267	HS6ST3,CHST10
Chondroitin Sulfate Biosynthesis	0.38	0.0278	HS6ST3,CHST10
PEDF Signaling	0.38	0.0256	RRAS2,PIK3R5
IL-17 Signaling	0.373	0.027	RRAS2,PIK3R5
Renal Cell Carcinoma Signaling	0.373	0.027	RRAS2,PIK3R5
NF-κB Signaling	0.371	0.023	RRAS2,FLT4,PIK3R5,TNFRSF11A
LPS-stimulated MAPK Signaling	0.366	0.0244	RRAS2,PIK3R5
Chemokine Signaling	0.366	0.0274	RRAS2,PPP1R12B
CCR3 Signaling in Eosinophils	0.365	0.0234	RRAS2,PPP1R12B,PIK3R5
PKCθ Signaling in T Lymphocytes	0.365	0.021	RRAS2,PIK3R5,HLA-DMB
Small Cell Lung Cancer Signaling	0.359	0.0225	CASP9,PIK3R5
NF-κB Activation by Viruses	0.352	0.0241	RRAS2,PIK3R5
Glucocorticoid Receptor Signaling	0.352	0.0204	RRAS2,TAF6,POLR2E,PIK3R5,HSP90AA1,HSPA5
Prolactin Signaling	0.346	0.025	RRAS2,PIK3R5
Isoleucine Degradation I	0.342	0.0333	ACAD8
Dolichyl-diphosphooligosaccharide Biosynthesis	0.342	0.025	ALG3
Cysteine Biosynthesis III (mammalia)	0.342	0.0333	FTSJ1
Role of p14/p19ARF in Tumor Suppression	0.342	0.0312	PIK3R5
Acute Myeloid Leukemia Signaling	0.339	0.0244	RRAS2,PIK3R5
Gαi Signaling	0.339	0.0224	RRAS2,ADRA2A,TBXA2R
cAMP-mediated signaling	0.332	0.0221	ADRA2A,TBXA2R,PDE4A,MC4R,Creb5
Sonic Hedgehog Signaling	0.332	0.0294	ARRB2
Systemic Lupus Erythematosus Signaling	0.325	0.02	LSM6,RRAS2,RNU2-1,PIK3R5,SART1
Synaptic Long Term Potentiation	0.325	0.0231	RRAS2,GNA11,Creb5
PI3K/AKT Signaling	0.325	0.0208	RRAS2,HSP90AA1,CTNNB1
B Cell Development	0.322	0.0303	HLA-DMB
NAD Salvage Pathway II	0.322	0.0312	NT5M
Pyrimidine Deoxyribonucleotides De Novo Biosynthesis I	0.322	0.0294	NME1
Superpathway of D-myo-inositol (1,4,5)-trisphosphate Metabolism	0.322	0.0303	IMPA2
Ephrin Receptor Signaling	0.321	0.0197	RRAS2,GNA11,GNAT2,Creb5
Cytotoxic T Lymphocyte-mediated Apoptosis of Target Cells	0.315	0.0233	CASP9,HLA-DMB
tRNA Charging	0.315	0.0247	PARS2,FARSA
NRF2-mediated Oxidative Stress Response	0.313	0.0208	RRAS2,PRDX1,PIK3R5,ACTG1
TWEAK Signaling	0.313	0.0263	CASP9
Pyrimidine Ribonucleotides Interconversion	0.313	0.0294	NME1
P2Y Purigenic Receptor Signaling Pathway	0.306	0.0213	RRAS2,PIK3R5,Creb5
PDGF Signaling	0.304	0.0235	RRAS2,PIK3R5
IL-9 Signaling	0.303	0.025	PIK3R5
Oncostatin M Signaling	0.303	0.0286	RRAS2
Interferon Signaling	0.303	0.0278	IFNGR2
Valine Degradation I	0.295	0.0286	ACAD8
Purine Nucleotides Degradation II (Aerobic)	0.295	0.0286	NT5M
Nucleotide Excision Repair Pathway	0.295	0.0286	POLR2E
Agranulocyte Adhesion and Diapedesis	0.294	0.0212	AOC3,CLDN20,MYH14,ACTG1
GNRH Signaling	0.289	0.0197	RRAS2,GNA11,Creb5
Circadian Rhythm Signaling	0.286	0.0263	Creb5
RANK Signaling in Osteoclasts	0.277	0.0211	PIK3R5,TNFRSF11A
Hepatic Fibrosis / Hepatic Stellate Cell Activation	0.277	0.0205	MYH14,FLT4,IFNGR2
Human Embryonic Stem Cell Pluripotency	0.277	0.0191	PIK3R5,CTNNB1,ZIC3
IL-8 Signaling	0.273	0.0192	ARRB2,RRAS2,FLT4,PIK3R5
Phospholipase C Signaling	0.273	0.019	RRAS2,PPP1R12B,ARHGEF18,HDAC5,Creb5
Notch Signaling	0.271	0.0233	RFNG
PAK Signaling	0.267	0.0189	RRAS2,PIK3R5
Role of PKR in Interferon Induction and Antiviral Response	0.256	0.0217	CASP9
Aryl Hydrocarbon Receptor Signaling	0.254	0.0185	HSP90AA1,ALDH16A1,HSPB1
p53 Signaling	0.253	0.0208	PIK3R5,CTNNB1
TCA Cycle II (Eukaryotic)	0.249	0.0244	MDH2
tRNA Splicing	0.242	0.0217	PDE4A
SAPK/JNK Signaling	0.24	0.0194	RRAS2,PIK3R5
Synaptic Long Term Depression	0.24	0.0188	RRAS2,GNA11,GNAT2
AMPK Signaling	0.24	0.0178	ADRA2A,PIK3R5,PFKM
Serotonin Receptor Signaling	0.236	0.0217	HTR3A
Triacylglycerol Biosynthesis	0.23	0.0217	PPAPDC1A
Role of IL-17F in Allergic Inflammatory Airway Diseases	0.224	0.0208	Creb5
Pyrimidine Ribonucleotides De Novo Biosynthesis	0.218	0.0208	NME1
Graft-versus-Host Disease Signaling	0.212	0.02	HLA-DMB
TNFR1 Signaling	0.212	0.0192	CASP9
iNOS Signaling	0.212	0.0189	IFNGR2
Estrogen Biosynthesis	0.212	0.0204	HSD17B7
Autoimmune Thyroid Disease Signaling	0.201	0.0164	HLA-DMB

## Sheet: Networks (Partek)
© 2000-2013 Ingenuity Systems, Inc. All rights reserved.
all genes
Top Functions	Score	Focus Molecules	Molecules in Network
Cell-To-Cell Signaling and Interaction, Hematological System Development and Function, Hematopoiesis	47	31	ACAD8,ACP2,ACVR2A,ACVRL1,ATP5D,ATPase,BCAT1,CYTH2,DERL1,GID8,LRP,MAEA,MCAM,MED8,mir-216,MYOC,ORAI1,OSCAR,PI3K (complex),RALBP1,RAPSN,Rps27a,SEL1L,SFXN4,SLC16A1,SLC2A3,SLC3A2,Smad1/5/8,SNTA1,SYNJ2BP,SYVN1,TMEM66,TRIM65,TSC22D1,UBE2Z
Protein Synthesis, Infectious Disease, Cancer	46	31	60S ribosomal subunit,CAND1,DDX50,EBNA1BP2,Eif2,EIF2B2,EXOSC2,FAM69B,GTPBP10,MRPL9,MRPS23,MRPS28,NAP1L4,NCL,OPA1,OSBPL11,PDIA6,PHGDH,PLOD3,PURA,Ras,RBM45,Rnr,RPL29,RPL10A,RPL22L1,RPL35A,RPS2,SEC24C,SELV,SRP68,SRSF6,STAU1,TECR,TRUB1
Developmental Disorder, Hereditary Disorder, Skeletal and Muscular Disorders	39	28	ACTG1,ACTR2,ADCY,ADRB,AMPH,ARFGAP1,c-Src,CAPZB,COPA,COPE,DIO2,F Actin,FAIM2,FEZ1,GTPase,HSD17B7,IDH1,LPHN2,LRRK2,MYO1F,NEXN,NPSR1,PEX5,Pfn2,PRDX1,RAB23,RGS16,SACM1L,SMARCD1,SRXN1,SYN2,TPM2,TPM3,TSH,Vegf
Cellular Assembly and Organization, Cellular Function and Maintenance, Cell Morphology	35	26	Ap2 alpha,APOBEC3B,ARL6IP1,ATG7,ATG4B,ATP1A3,B4GALT6,CACYBP,Caveolin,DOK4,Dynamin,ELF1,ERK1/2,ESCRT1,HGS,KCNQ3,KRT82,NAPB,NSF,PFKM,potassium channel,PSMG1,SEMA3F,SMAD1/5,SNRK,STK16,SULF1,Syntaxin,TFCP2,TIMMDC1,TOLLIP,TOM1L1,UBA5,Ubiquitin,VPS28
Post-Translational Modification, Protein Folding, Cancer	33	25	ABTB1,ALDOC,AP3D1,APBB1,AURKA,CA9,ELP2,Focal adhesion kinase,hemoglobin,Histone h3,Histone h4,Hsp70,Hsp90,HSP,HSP90AA1,HSPA8,HSPA1A/HSPA1B,HSPB1,HSPBP1,Importin alpha,INSM1,JMJD6,KPNA2,NME1,NUP50,PGAM1,PPP1R12B,RNA polymerase II,RPA,TBX2,TFIP11,UBAP2L,URI1,WDR82,YEATS2
Cell Death and Survival, Developmental Disorder, Neurological Disease	32	25	7S NGF,AKAP1,Alpha tubulin,ANP32A,ATP2B4,Beta Tubulin,C7orf26,CCT2,CCT4,CCT8,CDK19,DPYSL2,ERK,Histone H1,HMGB2,INTS3,KCNK9,MAP6,PACRG,PDCL,PDE12,Pde,PDE4A,Ppp2c,PPP2R1A,PPP2R1B,PRKAC,Proinsulin,RPS6KA1,RRS1,SET,SET complex,Slco1a4,STK25,TTLL7
Connective Tissue Development and Function, Embryonic Development, Nervous System Development and Function	32	25	AChR,ATP6AP1,ATP6V1A,ATP6V1B1,CD180,CHMP3,CTSS,ERC1,Fc gamma receptor,GDF11,HLA-DMB,IgG1,Igg3,IgG2a,IgG2b,IL17C,IL17D,IRAK,LY86,MEOX1,Mhc class ii,NFkB (complex),PCSK1,PCSK5,RC3H1,SERPINA3,SLC2A6,ST18,ST3GAL1,STK40,TIFA,TRAF3,TRAFD1,TRIM21,Vacuolar H+ ATPase
Gene Expression, Tissue Morphology, Embryonic Development	32	25	Adaptor protein 1,AP1S3,BCL6,Cbp/p300,CCNT1,CTBP1,Ctbp,DHCR24,FKBP14,Hdac,HISTONE,Holo RNA polymerase II,ING3,Jnk,KLC1,MECOM,MED24,N-cor,NUFIP1,OSR1,PBX1,PDCD2,PLS3,POLR2E,PRMT7,SAP30,SENP7,SIN3B,SMG8,SYT5,TAF1,TAF6,TCF,TIP60,TMED4
Cellular Development, Connective Tissue Development and Function, DNA Replication, Recombination, and Repair	27	22	AMPK,AOC3,ATXN10,CDKN1A,CHST8,DSE,EEF1G,FDFT1,FSH,Gsk3,HDAC5,HDL,HSPA5,HTR3A,IgG,IL1,ILDR2,Immunoglobulin,Insulin,LDL,Lh,LSM6,MAMLD1,MKRN1,MLLT1,NADPH oxidase,NPRL2,Pro-inflammatory Cytokine,RNU2-1,SART1,SIRT1,snRNP,TMEM43,TP53I11,UQCRC2
Cellular Development, Cellular Growth and Proliferation, Nervous System Development and Function	24	21	ALG3,Ap1,CDH9,CDH10,CDH18,CHST10,Ck2,CMAS,CTNNB1,DEK,DLG5,DUSP18,EDEM3,ERBB2,Erbb2ip,estrogen receptor,Fgf,G3BP1,GIPC2,Igm,IL12 (family),MAN1A1,NPTX2,PCDH8,PPFIBP1,Ptma,PTPN2,Rbx1,SEMA5A,SPAG1,STMN3,TPRA1,trypsin,UCHL1,ZWINT
Cell Morphology, Cellular Assembly and Organization, Nervous System Development and Function	24	22	Actin,Ampa Receptor,ARHGEF18,CaMKII,CDK12,Cdk,E2F6,E2f,Gamma tubulin,Gi-coupled receptor,GYS1,HAUS4,MAP2,MAP1B,Mapk,Mlc,MYH14,Myosin,NGF,NRBF2,PHB,PP1 protein complex group,PTMS,RPS6KA2,Rsk,SCG2,SMPD4,SORCS3,sphingomyelinase,STMN2,TFDP2,TRPV4,TUBB2A,TUBG1,TUBGCP4
Embryonic Development, Lymphoid Tissue Structure and Development, Organ Development	23	20	Akt,CHD7,Collagen Alpha1,CSE1L,Dishevelled,DLL4,Fascin,FBXO32,Fcer1,FLT4,Foxo,GNA11,growth factor receptor,Growth hormone,JINK1/2,MAP2K1/2,NFkB (family),Notch,NOV,NTS,PDGFC,PI3K (family),PID1,PIP5K1B,PROX1,Raf,RAP2A,RIN2,RNF40,RRAS2,S100A16,Sapk,SPOP,SRSF5,TNFRSF11A
Cell Death and Survival, Tumor Morphology, Embryonic Development	22	19	20s proteasome,26s Proteasome,AP2A2,BCR (complex),C/ebp,calpain,CAPN10,CASP9,CDK6,CFLAR,Cyclin A,Cyclin E,FGF10,FTSJ1,HEXB,Ige,Ikb,LRRC59,MED28,mediator,Nos,P38 MAPK,PLC gamma,PSMB3,PSMB5,PSMD12,RANBP1,Rb,SGTA,Smad,SMS,Tgf beta,TMEM123,TRDN,TRPC3
Dermatological Diseases and Conditions, Developmental Disorder, Hereditary Disorder	22	19	ADAM19,ARHGAP27,C19orf43,CEP120,DIO2,EGR2,EIF5B,ELOVL4,FAM174B,FAM192A,FLYWCH1,GOLGB1,HMGB2,KCTD2,KCTD5,MRPL51,NDUFS2,NOL9,NXPH4,OXA1L,POU3F2,PRICKLE2,RABGGTA,RPL7L1,SART1,SDE2,SLC16A1,SPICE1,TAOK1,TCEB3,TDP1,TGOLN2,UBC,VANGL2,WDR43
Ophthalmic Disease, Developmental Disorder, Cellular Assembly and Organization	21	19	BCAS1,C19orf80,CALM1 (includes others),CCBL2,CCDC48,CRYAB,CRYBA1,CRYBB1,CRYGD,CUL1,DDX54,DLGAP5,EBNA1BP2,ESR1,FAM102A,GABRA3,KCNK18,KDM4A,MAP6D1,MYLK,NEXN,OPALIN,OTUB1,PDCD2,PIK3R1,PSAP,PSME3,PTH2R,RBMXL1,RCHY1,SEMA4A,SNCA,STAMBPL1,WDR25,YWHAH
Connective Tissue Disorders, Developmental Disorder, Hereditary Disorder	20	18	ACOT7,AIF1L,ALDH16A1,ALDH7A1,CCHCR1,CLCN7,CMIP,EPHA5,ETHE1,FARSA,FARSB,GORAB,ILKAP,MTMR4,NUDT11,OSTM1,PCBP3,PPFIA4,PPP1R7,PTPN23,RBMS1,RGS17,RNGTT,SACM1L,SEPT10,ST7,STYXL1,TBRG4,TNS3,UBC,UBLCP1,VPS51,WBP11,YTHDC1,ZMYM2
Cell Signaling, Embryonic Development, Organismal Development	19	17	C12orf57,CC2D1B,DEPDC1B,EXO5,FAM65A,FTSJD2,FZD6,FZD7,GPR37,GPR56,GPR108,GPRC5A,HES5,HTR4,HTR1A,IFFO2,ITFG2,LONRF2,LYST,NPHP1,NTSR1,OTUD5,PIK3R5,S1PR3,SECISBP2L,SNAP47,SRSF5,SSTR5,TMEM150C,TNK2,TRIM59,UBC,VTI1B,YIF1B,ZNF358
Cellular Movement, Auditory Disease, Hereditary Disorder	18	17	CA2,CABP7,caspase,CD3,CRKL,CRMP1,cytochrome C,FBLIM1,GAS5,HMGB1,Hsp27,Ifn,IFN Beta,Ifn gamma,IFNGR2,IL12 (complex),Integrin,Interferon alpha,KHDC1,MDH2,MHC Class II (complex),PARP,PTCHD2,RAB8A,Rac,RFNG,SERPINB9,SKAP1,SLC26A5,Sos,STAT5a/b,TCR,Tlr,Tnf (family),XAF1
Cell Signaling, Nucleic Acid Metabolism, Small Molecule Biochemistry	18	18	Adaptor protein 2,ADRA2A,ARRB2,Calmodulin,Clathrin,CLTB,FAM82A2,G protein,G protein alpha,GNAT2,GNRH,Gpcr,GPR4,GPR37,GPR50,GPR149,GPR157,IKK (complex),KISS1R,MC4R,Mmp,NMBR,p85 (pik3r),PIK3R5,PLC,PPEF2,Ras homolog,SH3BP4,Shc,SRC (family),STAT,TAAR8,TBXA2R,Tubulin,voltage-gated calcium channel
Gastrointestinal Disease, Hepatic System Disease, Liver Cholestasis	17	16	Alp,Alpha Actinin,Alpha catenin,C4bp,Cg,Cofilin,Collagen type I,Collagen type IV,Collagen(s),CREB5,Creb,GDA,GJA1,GJB2,Laminin,Mek,MRPS6,NMDA Receptor,OGN,OMD,PAPOLA,Pdgf (complex),PDGF BB,phosphatase,Pka,PP2A,PRSS35,PTGS2,Rap1,RNASEH2A,Rock,SLC16A6,SSH2,TIPIN,UGDH
Vitamin and Mineral Metabolism, Cell Cycle, Cellular Assembly and Organization	17	16	AP5B1,CALCOCO2,CBWD1,CDIP1,CIAO1,CLN3,CTBP2,DDX24,EPRS,FGD3,GNG12,ILVBL,JAZF1,KIFC1,MBD1,METAP1,MTHFS,NUBP1,NUBP2,PARS2,PCGF6,PDLIM7,PLEKHA7,RAI2,RWDD3,SGTB,SLC17A5,SRPR,SSR2,TMEM9B,TNIP1,TOM1,UBC,USP20,WDR46
Cell Morphology, Cellular Assembly and Organization, Cellular Development	17	16	BIVM,CCNK,CCNT2,CDK12,CEP57L1,DCAKD,EAF1,ELAVL1,FAM172A,GART,HMG20A,HMGB2,MOB3B,NFYB,NT5DC3,POLR2D,ROGDI,RRNAD1,RWDD2A,SHOX2,SNX6,TAF2,TAF11,TAF12,TAF13,TAF5L,TMEM127,TSPAN13,TTL,UHRF1,WDR55,YIPF2,YIPF6,ZMPSTE24,ZMYND19
Cell Cycle, Carbohydrate Metabolism, Cellular Assembly and Organization	17	16	ABHD16A,ARL2,ARL3,ARL2BP,BRCC3,BRIP1,CEP55,DEGS1,DNAJB4,FAM175A,FBXO28,GRPEL1,HM13,IMPA2,KIAA1598,LMAN2,MOB1A,NAA15,NAA20,NAA25,NAA50,PIGH,PIGQ,PIGY,POLE,PRAME,RAB11FIP4,RAB11FIP5,RBBP9,SEC23IP,STK19,TRAM1,TSSC1,TTLL12,UBC
Energy Production, Cell Death and Survival, Cardiac Damage	17	16	ABHD15,ADAMTS13,ALDOC,ATXN7L3B,C11orf70,CNRIP1,COPS5,COQ10A,DDX52,FCGR3B,FUBP3,GCH1,GPCPD1,GRAMD1B,HIST1H2AJ,hydrogen peroxide,IGF2BP3,KLHL23/PHOSPHO2-KLHL23,MAPK1,MMD,MMS22L,NOX5,NUPR1,PLK3,POFUT2,PRPSAP1,PRSS12,SESN1,SHISA5,SUOX,TFAP2A,TFAP2D,TRAFD1,UCHL1,USP22
Cell Morphology, Cellular Assembly and Organization, Cellular Function and Maintenance	16	15	ADPRH,BAI2,C2orf44,CCDC47,CCDC90B,CCER1,CDIPT,CHMP1B,FAM103A1,FXYD6,FZD1,FZD3,GHITM,GNS,GPATCH3,GPR37,GPR108,HNF4A,LGR5,LRP2BP,MCM8,PLSCR1,RBM18,RBM48,SPAST,SSTR1,SSTR4,STT3A,TDRD3,TIMM9,TIMM10B,TIMM17A,TIMM17B,TIMM23B,TTC26
microRNA targets
Top Functions	Score	Focus Molecules	Molecules in Network
Connective Tissue Development and Function, Embryonic Development, Nervous System Development and Function	44	24	7S NGF,ACP2,ACTR2,ACVR2A,ACVRL1,AKAP1,ATG7,ATG4B,CACYBP,Collagen Alpha1,ERK1/2,FBLIM1,FSH,GDF11,Lh,MAP1B,PDGFC,PDIA6,PHB,phosphatase,Ppp2c,PPP2R1A,PPP2R1B,PRKAC,RGS16,RPS6KA1,SMAD1/5,Smad1/5/8,SMARCD1,SNRK,Sos,SULF1,SYNJ2BP,UBA5,UGDH
Post-Translational Modification, Protein Folding, Hereditary Disorder	29	18	Alp,Ap1,ATXN10,CAPZB,CD3,CDK12,Collagen(s),Creb,DLL4,EIF2B2,GDA,GNS,Histone h3,HSPA8,HSPA1A/HSPA1B,IDH1,Integrin,Jnk,Laminin,LDL,MED8,MED28,mediator,Pdgf (complex),PDGF BB,PEX5,PGAM1,PI3K (complex),PRSS35,RNA polymerase II,Tgf beta,TPM3,Vegf,WDR82,YEATS2
Skeletal and Muscular System Development and Function, Dermatological Diseases and Conditions, Developmental Disorder	25	16	AP5B1,ARHGAP27,ASH2L,ATAD2B,BTRC,CALCOCO2,CDIP1,CEP120,ELOVL4,ERG,EXO5,FAM174B,FGD1,FGD3,GATA3,GNG12,LONRF2,MLL2,MT2A,NT5DC1,OTUD5,PCGF6,PDLIM7,RNF2,RYR1,SECISBP2L,SLC18B1,SLC41A2,SPICE1,TFAP2A,TFAP2D,TNIP1,TRIM59,UBC,ZFP36
Connective Tissue Disorders, Developmental Disorder, Hereditary Disorder	25	16	AP1S1,AP1S2,AP1S3,ARHGEF15,BTBD10,C1orf86,CHD7,CLCN7,DERL2,DLG5,EPHA5,EPHA6,ERLEC1,ESD,FAM175A,FANCB,FANCE,FOXRED2,JAZF1,MPP2,MTHFS,OSTM1,PNPLA6,RAB23,RAB11FIP4,RGS17,SDK1,SEC23IP,SEL1L,SEPT11,SLC16A1,TMEM66,TULP3,UBC,UBXN4
Molecular Transport, Cellular Development, Hematological System Development and Function	25	16	Actin,ARHGAP24,ATP6V1A,BCAT1,Calmodulin,CAND1,CDKN1A,Cg,Ck2,DEK,KCNC4,KCNN1,KCNQ3,Mapk,NSF,Ntp,OSBPL11,p85 (pik3r),Pka,Pkc(s),Plc delta,PURA,Rac,Ras,Ras homolog,RPL22L1,SEC24C,SLC20A2,Snapap,SRSF6,SYT2,TROPONIN,TRUB1,Tubulin,YTHDC1
Cellular Assembly and Organization, Cellular Function and Maintenance, Cell Cycle	25	16	26s Proteasome,ADRB,AMPH,ATP2B4,BCR (complex),caspase,CDK6,Cdk,Dynamin,E2F6,E2f,GMFB,GYS1,HISTONE,Hsp70,Ikb,IKK (complex),MCAM,Mek,NFkB (complex),NGF,Nos,NRBF2,PLC gamma,PP1 protein complex group,PP2A,Rb,SORCS3,STK40,SYN2,TAF1,TFDP2,TIFA,TRIM21,Ubiquitin
Embryonic Development, Connective Tissue Development and Function, Organ Development	24	17	14-3-3,Akt,Calcineurin A,Calcineurin protein(s),Cbp/p300,CFLAR,estrogen receptor,FBXO32,Hdac,Histone h4,Hsp27,Hsp90,Importin alpha,KPNA2,MECOM,MEOX1,N-cor,NFAT5,Nfat (family),NUP50,OSCAR,PAPOLA,PBX1,PI3K (family),PID1,PTGS2,Rxr,SLC5A3,ST3GAL1,STMN2,TCR,thymidine kinase,Tnf (family),TNNI1,TRAF3
Cell Morphology, Carbohydrate Metabolism, Lipid Metabolism	23	15	AIF1L,AK3,AK4,ARL2BP,ARMC8,BIVM,ELAVL1,FKBP14,GID8,MAEA,MKLN1,MOB3B,MTMR4,MTMR6,MTMR9,PPM1F,PPTC7,PTPLB,RMND5A,RNF38,RNF138,RNF150,RNF166,RNF144B,SSH1,SSH2,SSH,TMEM9B,TRIM11,TRIM35,TRIM46,TRIM65,TTL,UBE2Z,UBR3
Cellular Development, Cellular Compromise, RNA Post-Transcriptional Modification	20	14	ACSS2,APP,ATXN7L3B,C2orf57,C3orf37,CA2,Cu+,DDX10,DNAAF2,EDEM3,FAM126B,FAM90A1,GABRA3,GIMAP6,hydrogen peroxide,ISLR,KIAA0513,Map2,MRPL10,NLN,NUP62CL,PDCD2,PIK3R1,PLEKHO2,POFUT2,PRICKLE2,PTCHD2,SNX8,THSD4,tretinoin,USP22,VSIG4,YWHAH,ZNF410,ZWINT
Nucleic Acid Metabolism, Small Molecule Biochemistry, Cancer	19	13	CACNA1A,CDIPT,DICER1,DUSP18,ERBB2,ERGIC3,FAM105A,FAM96A,KIAA1191,let-7a-5p (and other miRNAs w/seed GAGGUAG),LHFP,MLLT1,MTMR8,NOL12,NPTX2,NUDT11,PGAM4,PIWIL1,PPAPDC2,PPTC7,PQLC1,SACM1L,SOLH,SPRYD4,SRRM4,SS18L2,THTPA,TMEM43,TPTE,UBC,USP35,USP40,USP53,USP27X,ZNF233
Cell-To-Cell Signaling and Interaction, Nervous System Development and Function, Lipid Metabolism	19	13	ART3,ATP2B3,BCAS1,beta-estradiol,C2orf88,CACNA1B,CALM1 (includes others),CCBL2,CUL1,D-glucose,EFCC1,FNDC5,GALR1,INHIBIN B,INSL5,LZTS3,MAP6D1,MYLK,MYOD1,NCL,OPALIN,PPEF2,RBMXL1,RIMBP2,SBK1,SELV,SEZ6,SLC39A6,SPOCK2,ST6GALNAC4,SUSD2,TNNC2,TRPM3,UNC13C,WDR7
Cell Cycle, Cellular Assembly and Organization, Cellular Function and Maintenance	15	11	AMPK,APOL3/APOL4,CRKL,CTSS,cytochrome C,ERK,Fc gamma receptor,Gsk3,IgG1,Igg3,IgG,IgG2a,Igm,IL1,IL12 (family),ILDR2,Immunoglobulin,Insulin,Interferon alpha,LY86,P38 MAPK,PIP5K1B,Pro-inflammatory Cytokine,PTPN2,Rap1,RC3H1,RPS6KA2,Rsk,Sapk,SLC2A3,SRC (family),STAT5a/b,Tlr,TSH,UCP2
Behavior, Cell-To-Cell Signaling and Interaction, Cellular Growth and Proliferation	15	11	BDNF,C2orf44,CC2D1B,CDADC1,CDK18,corticosterone,CRIPAK,DNAJB5,DNAJC21,Erk1/2 dimer,ESR1,FAM102A,FBXO28,FKBPL,GRAMD1B,HSP90AA1,HSPA12B,HTR1A,MACROD1,MAP3K6,MAP3K9,MAPK1,MAPK15,MFSD2A,PAK1,PLK1,PPM1E,PRKX,PRSS12,SERPINB9,STYK1,TRIM7,voltage-gated potassium channel,VRK3,ZBED4
Cell Signaling, Gene Expression, Organismal Functions	2	1	CLSTN3,MED13
non-microRNA targets
Top Functions	Score	Focus Molecules	Molecules in Network
Metabolic Disease, Neurological Disease, Organismal Injury and Abnormalities	50	30	Akt,ARFGAP1,CA2,CA9,COPA,COPE,CSE1L,Cyclin E,DPYSL2,Fascin,FTSJ1,KLC1,LRRC59,LRRK2,MRPS6,MYO1F,PLS3,Ppp2c,PROX1,PSMB3,PSMB5,PSMD12,RANBP1,RAP2A,RIN2,RNF40,RRAS2,Rsk,S100A16,SGTA,SIRT6,SMS,SRSF5,STK25,TPM2
Lipid Metabolism, Molecular Transport, Small Molecule Biochemistry	47	29	ADRB,Ap2 alpha,AP2A2,ARL6IP1,ATP1A3,ATP5D,ATPase,B4GALT6,CITED2,CYTH2,DOK4,ELF1,ERK1/2,ESCRT1,FDFT1,HGS,HSD17B7,HSPA5,HSPBP1,HTR3A,PFKM,PSMG1,Ptma,RALBP1,Rbx1,Rps27a,SEMA3F,SH3BP4,SRXN1,TIMMDC1,TOLLIP,TOM1L1,TUBB2A,Ubiquitin,VPS28
Tissue Morphology, Hereditary Disorder, Neurological Disease	42	28	ACAD8,ALDOC,Alpha tubulin,ANP32A,APBB1,ATP6V1B1,Beta Tubulin,CCT2,CCT4,CCT8,CDK19,DDX50,DIO2,ERK,HDAC5,HISTONE,HMGB2,ING3,MAP6,MED24,mediator,NME1,NUFIP1,PDCL,PRMT7,RRS1,SAP30,SERPINA3,SET,SET complex,STAU1,TCF,TTLL7,UQCRC2,VLDLR
Lipid Metabolism, Small Molecule Biochemistry, Auditory Disease	36	24	AMPK,APOBEC3B,BANP,caspase,CD3,Ces1e,CRMP1,cytochrome C,HEXB,HMGN2,Ikb,JMJD6,KHDC1,Laminin,MDH2,Mek,mir-103,mir-216,OGN,OPA1,ORAI1,PDE4A,Pkc(s),RAB8A,Rb,RFNG,RPL35A,SFXN4,SKAP1,SLC26A5,Sos,TCR,TFCP2,TMEM66,TSC22D1
Developmental Disorder, Hereditary Disorder, Renal and Urological Disease	35	24	BCL6,CCNT1,Cg,Creb5,Creb,CTBP1,ELP2,FSH,GJB2,Hdac,Histone h3,Histone h4,Holo RNA polymerase II,INSM1,KCNK9,MAMLD1,Mapk,N-cor,NAP1L4,OSR1,PRKAC,RNA polymerase II,RNASEH2A,RPL10A,SENP7,SIN3B,Slco1a4,SRP68,TAF6,TBX2,TIPIN,TMED4,TP53I11,UCHL1,URI1
Cellular Development, Hematological System Development and Function, Hematopoiesis	32	22	AChR,C4bp,CD180,ERC1,GAS5,HLA-DMB,Hsp70,HSP,HSPB1,IFN Beta,Ifn gamma,IFNGR2,IgG1,Igm,IL12 (complex),IL17C,IL17D,JINK1/2,MYOC,NFkB (complex),NOV,PACRG,PCSK1,PCSK5,Pfn2,PLC gamma,Pro-inflammatory Cytokine,RAPSN,SLC16A6,SLC2A6,SNTA1,ST18,Tgf beta,TRAFD1,XAF1
Cell Signaling, Nucleic Acid Metabolism, Small Molecule Biochemistry	30	23	Adaptor protein 2,ADCY,ADRA2A,AP3D1,ARRB2,AURKA,C7orf26,Clathrin,CLTB,DHCR24,FGF10,G protein,G protein alpha,GNA11,GNAT2,Gpcr,INTS3,Jnk,LPHN2,NPSR1,NTS,phosphatase,PLC,POLR2E,Ras homolog,SMG8,SPOP,SST,SYT5,TMEM123,TNFRSF11A,TRDN,TRPC3,TSH,voltage-gated calcium channel
DNA Replication, Recombination, and Repair, Cardiovascular Disease, Organismal Injury and Abnormalities	29	21	ACTG1,Actin,Alpha catenin,ARHGEF18,BCR (complex),CASP9,EBNA1BP2,F Actin,FEZ1,FLT4,Gamma tubulin,GJA1,HAUS4,Hsp27,Immunoglobulin,Ldh,MYH14,Myosin,NEXN,NMDA Receptor,OTUB1,PI3K (complex),PJA1,PP2A,PTMS,PTPase,PTPLA,PTPRN,RMDN3,SLC3A2,SRC (family),STAMBPL1,TRPV4,TUBG1,TUBGCP4
Cellular Assembly and Organization, Cellular Movement, Developmental Disorder	24	19	26s Proteasome,ALG3,AOC3,CABP7,Calmodulin,CHST8,Ck2,CTNNB1,GIPC2,GNRH,Gsk3,HSP90AA1,IgG,IL12 (family),Insulin,Interferon alpha,Lh,LSM6,MC4R,NANS,NPRL2,Pka,PPEF2,PPFIBP1,Proinsulin,RNU2-1,SART1,SCG2,SEMA5A,snRNP,TFIP11,Tnf (family),TPRA1,Tubulin,Txnl4a
DNA Replication, Recombination, and Repair, Energy Production, Nucleic Acid Metabolism	20	16	ABCA2,ABCD1,ABCD3,ACTBL2,ATAD1,ATP5D,C12orf57,CCDC14,CD99L2,CHD1L,DEPDC1B,DNA2,FAM105A,FAM172A,FAM65A,FLYWCH1,FTSJD2,IFFO2,KATNA1,KIF1B,KIF20B,MRPL51,MT-ATP6,MYO9B,OXA1L,PEX6,PLAC9,RHOBTB3,RNF213,SNAP47,TDP1,TMEM150C,UBC,VPS4B,WDR55
Carbohydrate Metabolism, Lipid Metabolism, Post-Translational Modification	20	16	ATL3,CA12,CBWD1,CTBP2,EPRS,GTPBP10,ICT1,MBD1,METAP1,MRPL9,NHP2L1,NOL9,PARS2,PIGA,PIGH,PIGQ,PIGY,PLEKHA7,POLE,POLR2G,PRAME,RAI2,RWDD3,SF3B4,SGTB,SLC17A5,SLC29A1,SRPR,SSR2,STK19,UBC,USP20,WDR43,WDR46,ZSCAN21
Lipid Metabolism, Small Molecule Biochemistry, Carbohydrate Metabolism	20	16	ABHD16A,AIF1L,ATP5G2,C9orf78,CLCN7,CPSF3L,DDX49,DSE,ENPP7,HERC4,HM13,ILVBL,IMPA1,IMPA2,IMPAD1,KIAA1598,KIFC1,MMS22L,MRPS23,NAA20,NAA25,NAA50,NUBP1,NUBP2,OGFR,OSTM1,PCBP3,RBMS1,SMPD4,ST7,TRAM1,TRMT6,TSSC1,UBC,UBR7
Post-Translational Modification, Hereditary Disorder, Ophthalmic Disease	19	16	APITD1,APP,BET1L,BSND,C17orf70,C19orf40,C19orf43,CHM,CLDN3,CLDN16,CLDN20,COMMD2,COX4I2,COX6A2,COX6C,COX7A2,CPLX2,DIRAS1,ETHE1,FANCM,geranylgeranyl pyrophosphate,GOSR1,GOSR2,LANCL2,MT-CO3,NAPB,NAPG,PDSS2,RABGGTA,RABGGTB,SLC4A1AP,SPON1,SYT17,TSSC4,ZNF23
Cell Cycle, Cell Morphology, Cellular Compromise	17	14	ACOT1,ACOT7,CAND1,CCHCR1,CDRT15,COQ10A,CTAGE1,DBR1,DLG4,FAM69B,FAM81A,FGD5,HEATR5A,HTRA3,KLHDC8B,LMNA,MUM1L1,NANOG,PHKG2,PLEKHH3,PRPS1,PRPSAP1,RBM45,RCCD1,RNF114,RNF144A,SLC22A23,TIMM9,TMEM64,TMEM164,TMEM237,TMEM183A,UBC,ZDHHC12,ZIC3
Cell-To-Cell Signaling and Interaction, Lipid Metabolism, Nucleic Acid Metabolism	17	14	ACOT11,cholesterol,Crxos1/Gm9376,ESD,GPCPD1,Gpcr,GPR4,GPR15,GPR50,GPR62,GPR75,GPR82,GPR97,GPR111,GPR112,GPR114,GPR128,GPR144,GPR148,GPR149,GPR152,GPR157,GPR162,GPR171,GPR174,GPRC5D,GRB2,KRT82,NMBR,PIK3R5,Rps28,SLC25A13,SUSD4,TAAR8,VN1R2
Carbohydrate Metabolism, Connective Tissue Disorders, Dental Disease	17	14	ARSB,ARSG,C11orf70,CCDC110,CNNM4,CUL3,DDX50,EEF1D,EEF1G,ENO1,ESR1,FAM120A,FARS2,FARSA,KCTD2,KCTD5,KCTD6,KLHL18,MRPS9,NSDHL,PLOD3,RBM28,RORC,RRP12,RRS1,SCARB1,SERPINB12,TECR,TMC4,TMCO4,TMEM245,TMEM254,TTC30A,UBAP2L,VIPAS39
Developmental Disorder, Neurological Disease, Cancer	16	14	ABTB1,c-Src,calpain,CAPN10,CHST10,CMAS,Collagen type I,Collagen(s),DERL1,ERBB2,estrogen receptor,FAIM2,Focal adhesion kinase,Growth hormone,hemoglobin,Hsp90,IL1,Integrin,KISS1R,LDL,Mmp,OMD,P38 MAPK,p85 (pik3r),Pdgf (complex),PDGF BB,PHGDH,PRDX1,Rac,Ras,SPAG1,STAT5a/b,STMN3,TBXA2R,Vegf
Cancer, Cell Morphology, Carbohydrate Metabolism	15	13	AMOT,ANGPTL3,C19orf80,CCDC132,CLDN5,CLTA,CNTNAP2,CSPG4,F11R,GALNT2,GATSL2,GFOD2,HECW1,ITFG2,MAGI3,MCF2,MPDZ,NBEAL2,NEMF,NUDT22,OR1D2,PLEKHA1,PLEKHA2,RNASEK,RPL18A,SNX9,SPEF2,SSTR3,TEAD2,TMEM127,TNK2,TRPC5,UBC,VTI1B,ZNF358
Cell Cycle, Dermatological Diseases and Conditions, Developmental Disorder	15	13	ADCYAP1,AZIN1,CACNA2D3,CCNI,CEP57L1,CFP,CHPT1,CRTAC1,DCAKD,ELAVL1,FAM192A,FAM49B,FAM60A,HCCS,KLHL3,MLL5,MTAP,NFYB,NR4A2,NT5DC3,RRNAD1,RWDD2A,SDE2,SELT,SESN3,SGSM1,SHOX2,SLC39A8,TM7SF3,TSPAN13,TYW1,YIPF2,YIPF6,ZMPSTE24,ZMYND19
Nervous System Development and Function, Organ Morphology, Tissue Morphology	15	13	ADPRH,BAI1,BAI2,C10orf10,C1D,CCER1,EXOSC2,FAM103A1,FXYD6,FZD3,GPATCH3,GPR1,GPR39,GPR137,GPR146,GPR160,HNF4A,LGR5,LRP2BP,mir-135,MRPS28,P2RY14,PLSCR1,PPIL2,PPP1R12B,PRDM5,RBM18,SHISA5,SLC35A2,SSTR4,STK16,TTC26,UBL7,VN1R1,ZNF764
Lipid Metabolism, Small Molecule Biochemistry, Gene Expression	13	12	Adam1a,ANKRD23,ATP6AP1,BSCL2,CIB2,CNPY3,D-glucose,G3BP1,GPR35,GPR37,GPR113,GPR126,GPR176,GTPase,IL6,IL1/IL6/TNF,ITGB1,KCNF1,LILRA4,LILRA5,MT-CO3,NLRC3,oleic acid,PTEN,QRFPR,RGS1,SEMA4A,SLC43A2,SLC5A2,SNX10,SYVN1,TMEM106B,TNF,TRAPPC5,ZNF787
Developmental Disorder, Ophthalmic Disease, Hereditary Disorder	12	11	CMIP,CRYAB,CRYBA1,CRYBA2,CRYBA4,CRYBB1,CRYBB2,CRYGC,CRYGD,CXXC5,EID2,FOXP3,GLTPD1,KDM2A,KIAA1429,MAF,MATN2,MELK,miR-192-5p (and other miRNAs w/seed UGACCUA),NOL12,PARD3B,PSME3,ROGDI,RPS2,SASH3,SCGB3A2,SLC25A38,SMAD3,SMAD7,TDRD3,WDR3,WDR25,YWHAZ,ZMYM2,ZNF771
Cellular Development, Hematological System Development and Function, Hematopoiesis	12	11	ANKRD26,Apol9a/Apol9b,BRCA1,C15orf48,CNRIP1,E4F1,Ear2 (includes others),EZH2,GRPEL1,IFIT1,IFNA5,IFNA6,IFNA7,IFNA8,IFNA10,IFNA14,IFNA21,IFNAR1,INO80B,KCNK1,MCM8,PPP1R7,RAD54B,RB1,RBAK,RBBP9,Rig1,ROBO3,RPRD1A,RPRD1B,SLC22A18AS,SUMO1,TLR2,TTLL12,ZBTB46
Cell Signaling, Cell-To-Cell Signaling and Interaction, Cellular Growth and Proliferation	10	10	ABCC1,ALB,ALDH16A1,aldosterone,AMPD3,APOM,CNTN6,Defa-rs1 (includes others),EGR2,EMB,GFER,GLRA1,GLRA2,GLRA3,GLRA4,GLRB,GRHPR,MSC,MYCBP2,NXPH4,OSM,PDZK1IP1,PDZRN4,PLLP,PTH2R,PYY,SGPP1,SGPP2,SIGIRR,SLC16A1,SORT1,SPAST,sphingosine-1-phosphate,sphingosine-1-phosphate phosphatase,VIP
Cell Morphology, Organ Morphology, Reproductive System Development and Function	2	1	GPR3,TMEM5

## Sheet: Upstream analysis (Partek)
© 2000-2013 Ingenuity Systems, Inc. All rights reserved.
all genes
Upstream Regulator	Molecule Type	p-value of overlap	Target molecules in dataset	Mechanistic Network
MAPT	kinase	8.25e-07	ACTG1,AMPH,ANP32A,ATP1A3,ATP5D,ATP6V1A,CDKN1A,CLTB,DPYSL2,EEF1G,ENO1,HSP90AA1,HSPA1A/HSPA1B,HSPA5,HSPA8,MAP2,MAP6,NAPB,NME1,PGAM1,STMN2,TPM2,TPM3,TUBB2A,UCHL1
PSEN1	peptidase	2.89e-05	ACTG1,AMPH,ANP32A,ATP1A3,ATP5D,ATP6V1A,CLTB,CTNNB1,CTSS,DPYSL2,EEF1G,ENO1,GAS5,GDF11,GJA1,HSP90AA1,HSPA5,HSPA8,MAP2,MAP6,NAPB,NME1,PGAM1,PTGS2,STMN2,TPM2,TPM3,TUBB2A,UCHL1
grape seed extract	chemical drug	0.00022	CDK6,CDKN1A,CTNNB1,ENO1,HSPA8,PTGS2
RAF1	kinase	0.000223	ACOT7,ATP6V1B1,BCL6,CA2,CDKN1A,CTNNB1,DIO2,ERBB2,HSPB1,MCM8,NGF,PTGS2,RPS2,TNNI1,TPM2,TSC22D1,TUBB2A,TUBG1
APP	other	0.000313	ACTG1,ALDOC,AMPH,ANP32A,ATP1A3,ATP5D,ATP6V1A,CASP9,CFLAR,CLTB,CTNNB1,DPYSL2,EEF1G,ENO1,ERBB2,HMGB1,HSP90AA1,HSPA5,HSPA8,HSPB1,KCNC4,MAP1B,MAP2,MAP6,MT-ND3,NAPB,NME1,OGN,PGAM1,PJA1,PPP2R1A,PTGS2,PURA,SET,SIRT1,STMN2,SYN2,TPM2,TPM3,TRAF3,TUBB2A,UCHL1
2-amino-1-methyl-6-phenylimidazo(4,5-b)pyridine	chemical drug	0.000585	CCT2,CCT4,CCT8,G3BP1,HSP90AA1,HSPA5,HSPA8
ATF4	transcription regulator	0.000968	BCAT1,CA9,CDKN1A,CTNNB1,GYS1,HSPA5,PHGDH,PTGS2,SEL1L,SLC3A2,SST
arbutin	chemical drug	0.00111	CDKN1A,PTGS2
TBX4	transcription regulator	0.00111	FGF10,TBX2
ROR1	kinase	0.00111	MAP1B,MAP2
atosiban	biologic drug	0.00111	CDKN1A,GJA1
WNT3	other	0.00117	CDKN1A,CTNNB1,PTGS2
HSF2	transcription regulator	0.00124	CCT2,CCT4,CCT8,HSPA1A/HSPA1B,HSPB1
CD 437	chemical drug	0.0014	CCT2,CDKN1A,ENO1,HMGB1,HMGN2,HSP90AA1,HSPA8,INO80B,KPNA2,NME1,PGAM1,PNPLA6,RPS2,SET,SSR2,UQCRC2
SGK1	kinase	0.00144	CDK6,CDKN1A,KCNQ3,ORAI1,SLC2A3,SLC3A2,SLC5A3
VEGFC	growth factor	0.00183	FLT4,PROX1,PTGS2
HSF1	transcription regulator	0.00189	CCT2,CCT4,CCT8,CFLAR,HMGB1,HSP90AA1,HSPA1A/HSPA1B,HSPA8,HSPB1,JMJD6,SLC5A3,TRAF3,XAF1	HSF1,HSF2
HTT	transcription regulator	0.00223	ALDOC,ANP32A,ATP1A3,BCL6,CDKN1A,CITED2,COX4I2,CTNNB1,DDX50,DIO2,FDFT1,FXYD6,HMGB1,HMGB2,HSPA1A/HSPA1B,HSPA5,HSPA8,KCNC4,MAP2,MCAM,MDH2,NSF,NTS,PFKM,Pfn2,PLOD3,RGS16,RRS1,SART1,SERPINA3,SGTA,SST,STAU1,SYN2,SYVN1,TPM2,UCHL1,ZIC3
mir-15	microRNA	0.00249	CDK6,EIF2B2,PTGS2,SIRT1,UCP2
thioridazine	chemical drug	0.00259	CDKN1A,NTS,SERPINA3,SLC2A3
gentamicin	chemical drug	0.00299	CAND1,DDX50,EIF2B2,GAS5,GJB2,HSP90AA1,HSPA1A/HSPA1B,HSPA5,HSPB1,IDH1,NCL,NME1,PHGDH,PLLP,PRPS1,TSC22D1,YWHAH
benzene	chemical toxicant	0.00307	CDK6,CDKN1A,CITED2,DHCR24,PLS3,PTMS,SLC16A1
TP53	transcription regulator	0.00312	ACOT11,ACP2,ARL6IP1,ATG4B,ATL3,AURKA,CA9,CAND1,CDKN1A,CFLAR,CTNNB1,DHCR24,ERBB2,FDFT1,GDA,HDAC5,HMGB1,HMGB2,HMGN2,HSP90AA1,HSPA1A/HSPA1B,HSPA8,HSPB1,IDH1,ING3,KPNA2,LMAN2,MCAM,MDH2,NAP1L4,NME1,PDIA6,PFKM,POLR2E,PPFIBP1,PRPSAP1,PSMD12,PTGS2,PURA,RAB8A,RAD54B,RALBP1,RGS16,RPS6KA1,RPS6KA2,SEL1L,SERPINB9,SH3BP4,SHISA5,SIRT1,SLC16A1,SNRK,STAU1,TMEM43,TP53I11,TPM2,UGDH,XAF1
Tropomyosin	group	0.00326	TPM2,TPM3
Eif2	complex	0.00326	HSPA5,PTGS2
miR-137-3p (and other miRNAs w/seed UAUUGCU)	mature microRNA	0.00326	CDK6,E2F6
CTH	enzyme	0.00326	CDKN1A,HSPA5
phenoxodiol	chemical drug	0.00326	CDKN1A,CFLAR
MGEA5	enzyme	0.0033	ACSS2,ACTG1,ALDOC,CD99L2,CTNNB1,ELF1,FDFT1,GDF11,IFNGR2,LPHN2,MAMLD1,MCAM,PDCD2,PFKM,RAP2A,SERPINB9
prostaglandin J2	chemical - endogenous non-mammalian	0.00337	CFLAR,HSPA1A/HSPA1B,PSMB3,PSMD12,PTGS2	TP53,prostaglandin J2
MET	kinase	0.00348	AURKA,CDKN1A,CITED2,FBXO32,HSPA1A/HSPA1B,PTGS2,TRIM21,TSC22D1
TBX1	transcription regulator	0.00373	CDKN1A,FGF10,FLT4
amitriptyline	chemical drug	0.00468	CDKN1A,GPATCH3,SERPINA3,SLC2A3
panobinostat	chemical drug	0.00468	CDK6,CDKN1A,CITED2,PTGS2
ouabain	chemical drug	0.00509	ATP1A3,CDKN1A,HSPA5,HSPA8,YWHAH
KDR	other	0.00509	ANP32A,DLL4,NME1,PTGS2,SET
SREBF1	transcription regulator	0.00519	ACSS2,AK4,ALDOC,CAPZB,CDKN1A,ETHE1,FDFT1,HSPA1A/HSPA1B,HSPA5,IDH1,PLS3,PTGS2,UCP2
sirolimus	chemical drug	0.00555	ATP2B4,CDKN1A,CFLAR,ENO1,ERBB2,HDAC5,HMGB1,HSP90AA1,HSPA5,IDH1,NCL,NTS,PSMB3,RPL10A,RPL29,RPS2,SIRT1,SLC25A38,SLC2A3,SLC3A2,TPM3,TUBB2A,UCP2
GJA1	transporter	0.00557	CDKN1A,GJA1,GJB2,NOV
3-deazaneplanocin	chemical drug	0.00558	CDKN1A,FBXO32,KCNC4,PJA1,SEL1L,USP53
methimazole	chemical drug	0.00578	DIO2,PRDX1,SLC26A5,SST,VLDLR
RET	kinase	0.00624	DPYSL2,GJA1,HSP90AA1,HSPA1A/HSPA1B,HSPA8,INSM1,NOV,SDK1,STMN2	HSF1,HSF2,RET
(+)-MK-801	chemical drug	0.00633	ACVR2A,CDKN1A,GJA1,HSPA5,NMBR,NTS,TBXA2R
tozasertib	chemical drug	0.00638	AURKA,CDKN1A
NVP-AUY922	chemical drug	0.00638	ERBB2,HSPA1A/HSPA1B
SNRK	kinase	0.00638	CACYBP,CTNNB1
perhexiline	chemical drug	0.0065	GPATCH3,SERPINA3,SLC2A3
HNF4A	transcription regulator	0.0068	ACAD8,ACP2,ADPRH,ARFGAP1,BCL6,C2orf44,CCNT1,CCT8,CDIPT,CDK12,CDKN1A,CRKL,CTNNB1,CYTH2,DERL1,EDEM3,ELP2,EXO5,EXOSC2,FAIM2,FTSJ1,FXYD6,GIPC2,GJB2,GNS,GPATCH3,GPR37,HMGB1,HMGB2,HSPA5,ING3,MCM8,MDH2,MKRN1,MRPL51,MRPS23,MRPS28,MTHFS,MTMR4,NME1,NSF,NUDT11,NUFIP1,OPA1,OSBPL11,OSCAR,PAPOLA,Pfn2,PHB,PNPLA6,PPFIBP1,PPP1R12B,PRMT7,PRPS1,PSMB5,PTPRN,RAI2,RBM18,RNF40,RPS6KA1,SEC23IP,SEL1L,SERPINA3,SHISA5,SLC1…
Lh	complex	0.00694	ACP2,ACTR2,CASP9,CFLAR,GJA1,JMJD6,PHB,PPP2R1A,PTGS2,PTPRN,RGS16,SH3BP4,SMARCD1,STK25,TP53I11,TPM2
epigallocatechin-gallate	chemical drug	0.00741	CA2,CASP9,CDKN1A,CFLAR,CTNNB1,ERBB2,GJA1,GJB2,HMGB1,PTGS2,SCG2,SLC16A1,TOLLIP,ZIC3
SNCA	other	0.00744	HSPA1A/HSPA1B,HSPA5,LRRK2,MDH2,TUBG1,UCHL1,YWHAH
CD3	complex	0.0076	BCL6,CDK6,CFLAR,GPR37,GYS1,HGS,HMGN2,HSP90AA1,HSPA1A/HSPA1B,HSPA5,HSPA8,MDH2,NCL,NFAT5,NME1,OGN,ORAI1,PDE4A,PGAM1,PHB,PSMD12,PTGS2,RAB8A,RPL35A,SLC26A5,SLC5A3,SMS,SPOP,TFCP2,TFDP2,TNFRSF11A,TOM1L1,XAF1
ADORA2A	G-protein coupled receptor	0.00777	ALDOC,ATP1A3,ATP6AP1,KLC1,NAPB,PCSK1,PGAM1,PPP2R1A,PTGS2,TUBB2A
clenbuterol	chemical drug	0.00824	FBXO32,NGF,SLC16A1
tetrachlorodibenzodioxin	chemical toxicant	0.00847	BCAT1,CDKN1A,CHD7,ERBB2,HDAC5,HMGB1,HSPA1A/HSPA1B,HSPA8,IDH1,NME1,PCSK1,PJA1,PTGS2,RPL29,SLC2A3,Slco1a4,SPOCK2,SST,TBXA2R,UGDH,VLDLR
sulindac sulfide	chemical drug	0.00869	CDKN1A,ESD,PGAM1,PPP2R1A,PTGS2,RANBP1,RRS1
GAST	other	0.00869	CTNNB1,HMGB2,MDH2,PHB,PTGS2,RPL35A,SPOP
dithiothreitol	chemical reagent	0.0089	ERBB2,HSPA5,SEL1L,SYVN1
EGR2	transcription regulator	0.00915	DIO2,ERBB2,HMGB2,HSPA5,MAP2,NCL,NSF,NXPH4,SART1,SLC16A1
PRNP	other	0.00919	CHST8,HSPA1A/HSPA1B,HSPA5,HSPA8,HSPB1
BAG1	other	0.0102	CDKN1A,HSPA1A/HSPA1B,PTGS2
N1,N11-diethylnorspermine	chemical drug	0.0102	CDKN1A,MT-ND3,PTGS2
1,2-dithiol-3-thione	chemical reagent	0.0103	ACTG1,DDX50,ESD,GNA11,HM13,HSP90AA1,PDIA6,Pfn2,PRDX1,PSMB3,PSMB5,PSMD12,RRS1,SRXN1
desmopressin	biologic drug	0.0104	ANP32A,CTNNB1,ENO1,FAM82A2,HSPA1A/HSPA1B,HSPA8,NFAT5,PLS3
RORA	ligand-dependent nuclear receptor	0.0104	ARSG,DHCR24,FDFT1,HSD17B7,PTGS2,SEMA3F,SLC2A3,SLC41A2,Slco1a4,UCP2,USP53,VLDLR
TFPI	other	0.0104	CDKN1A,VLDLR
RAPGEF1	other	0.0104	PTGS2,RAP2A
ROR2	kinase	0.0104	MAP1B,MAP2
SIAH1	enzyme	0.0104	CDKN1A,CTNNB1
silicon phthalocyanine	chemical drug	0.0104	CDK6,CDKN1A
geldanamycin	chemical - endogenous non-mammalian	0.0109	CCNT1,CFLAR,ERBB2,GJA1,HSPA1A/HSPA1B,HSPA5,PTGS2
lactacystin	chemical - protease inhibitor	0.012	CCT2,CDKN1A,CFLAR,EBNA1BP2,GJA1,HMGB2,HSPA5,HSPB1,MAP1B,PTGS2,RANBP1,SLC3A2,TUBB2A
STAT4	transcription regulator	0.0125	ACVRL1,ALDOC,AP2A2,BANP,GAS5,GJA1,HEXB,HSPA1A/HSPA1B,MTHFS,Pfn2,RGS16,SH3BP4,SLC2A3,VLDLR
ATXN1	transcription regulator	0.0125	HMGB1,HMGB2,TRPC3
SLC13A1	transporter	0.0125	ACTG1,EEF1G,HLA-DMB,HSPA5,HSPA8,HSPB1,PBX1,SLC16A1
trichloroethylene	chemical toxicant	0.0126	CDK6,CITED2,DHCR24,PLS3,PTMS,SLC16A1
CD28	transmembrane receptor	0.0129	CDK6,CFLAR,GPR37,GYS1,HGS,HMGN2,HSPA1A/HSPA1B,HSPA8,NCL,ORAI1,PDE4A,PGAM1,PHB,PSMD12,PTGS2,SLC5A3,TFCP2,TNFRSF11A,TSC22D1
D-glucose	chemical - endogenous mammalian	0.0132	BCAT1,CDKN1A,CFLAR,FBXO32,GJA1,HMGB1,HSPA5,HSPB1,IDH1,KCNF1,MDH2,PCSK1,PDIA6,PFKM,PHB,PPEF2,PTGS2,PTPRN,SIRT1,SLC3A2,SST,TRPV4,UCP2,UQCRC2
DYSF	other	0.0134	ACTG1,CTSS,GDF11,HSPA1A/HSPA1B,HSPB1,SERPINA3,TMEM123
5-fluorouracil	chemical drug	0.0134	CCT4,CDKN1A,CFLAR,EEF1G,HSPA8,MT-ND3,NCL,PSMB5,PTGS2,RPL10A,RPL35A,SMS,TSC22D1,UQCRC2
miR-29b-3p (and other miRNAs w/seed AGCACCA)	mature microRNA	0.0136	ACVR2A,CDK6,GMFB,GPR37,PURA,TUBB2A
nitroprusside	chemical drug	0.0138	CFLAR,IFNGR2,MYH14,PTGS2,SST
NFE2L2	transcription regulator	0.0142	ACTG1,DDX50,ESD,GNA11,HM13,HSP90AA1,IFNGR2,PDIA6,Pfn2,PRDX1,PSMB3,PSMB5,PSMD12,PTGS2,RRS1,SCG2,SERPINA3,SRXN1,SYN2,SYT5,UGDH
KDM5B	transcription regulator	0.0149	AURKA,CDIPT,DHCR24,MCAM,PLS3,PRPS1,PTPLA,RNF40,TUBB2A
IGF1R	transmembrane receptor	0.0152	ATP5D,CDKN1A,HSPA5,IFNGR2,MT-ND3,NME1,PTGS2,RPL10A,RPL35A,SCG2,TNNI1,TPM2,UQCRC2
MYOC	other	0.0153	FBXO32,HSPA5
CACNA1C	ion channel	0.0153	ENO1,PTGS2
Ampa Receptor	complex	0.0153	ERBB2,NGF
ERBB2IP	other	0.0153	CDKN1A,ERBB2
NF2	other	0.0153	CDKN1A,SEMA3F
4-nitroquinoline-1-oxide	chemical toxicant	0.0153	CDKN1A,PTGS2
dibenzoylmethane	chemical toxicant	0.0153	CDKN1A,PTGS2
tyrphostin AG825	chemical - kinase inhibitor	0.0153	CDKN1A,ERBB2
manganese	chemical - endogenous non-mammalian	0.0153	CDKN1A,PTGS2
hydrogen peroxide	chemical - endogenous mammalian	0.0157	ATG7,ATP6V1A,ATXN7L3B,AURKA,BANP,CASP9,CDKN1A,CTNNB1,CTSS,FBXO32,FDFT1,HMGB1,HSPA1A/HSPA1B,MCAM,NGF,PRDX1,PTGS2,RALBP1,SIRT1,TUBB2A,UCP2,XAF1
SIN3A	transcription regulator	0.0166	BCL6,FBXO32,NCL,SET,SIN3B
GNA15	enzyme	0.0168	GDA,MAP2,NEXN,OMD,Pfn2,PRSS35,SERPINA3,UGDH
6-hydroxydopamine	chemical toxicant	0.0174	CASP9,HSPA1A/HSPA1B,HSPA5,HSPA8,HSPBP1,RPL29,SST
naringenin	chemical - endogenous non-mammalian	0.0178	GJA1,HSPA5,PTGS2
zinc	chemical drug	0.0185	CA2,ENO1,HMGB2,KPNA2,NGF,PDE4A,PTGS2
4-phenylbutyric acid	chemical - endogenous mammalian	0.0197	CASP9,CDKN1A,CFLAR,GJA1,HSPA5,MC4R
BTRC	enzyme	0.0208	CDKN1A,CTNNB1,SST
acetyl-L-carnitine	chemical - endogenous mammalian	0.0208	CDKN1A,COX4I2,UQCRC2
ceruletide	chemical drug	0.0208	ACTG1,CFLAR,PTGS2
novobiocin	chemical drug	0.0209	CA9,ERBB2
DVL1	other	0.0209	CTNNB1,PTGS2
CAV3	enzyme	0.0209	CDKN1A,PFKM
ENO1	enzyme	0.0209	ENO1,PTGS2
mir-296	microRNA	0.0209	CA9,HGS
DDB2	other	0.0209	CDKN1A,CFLAR
Pdx1	transcription regulator	0.0209	PCSK1,SST
ITGB1BP1	other	0.0209	CDKN1A,DLL4
SLCO1B3	transporter	0.0209	CDKN1A,Slco1a4
DIABLO	other	0.0209	CDKN1A,CFLAR
pargyline	chemical drug	0.0209	CDKN1A,MAP2
cerulenin	chemical drug	0.0209	CDKN1A,ERBB2
rosmarinic acid	chemical - endogenous non-mammalian	0.0209	HMGB1,PTGS2
methylmercury	chemical toxicant	0.0211	CDK6,CITED2,DHCR24,PLS3,PTMS,SLC16A1
deoxycholate	chemical - endogenous mammalian	0.0214	CFLAR,GJA1,GJB2,HSPA5,PTGS2
thapsigargin	chemical toxicant	0.0218	BCL6,CA9,CAPN10,CDKN1A,DIO2,ERBB2,HSPA5,LMAN2,NGF,SYVN1
STAT5B	transcription regulator	0.0232	BCL6,CASP9,CDK6,CDKN1A,CFLAR,TNFRSF11A,TNNI1,TPM3,TRAF3
NEUROD1	transcription regulator	0.0234	CDKN1A,INSM1,PCSK1,ST18
GFI1	transcription regulator	0.0234	CDKN1A,CFLAR,E2F6,GJA1,SERPINA3,TOLLIP,TRAF3
IL3	cytokine	0.0235	CAPZB,CASP9,CDKN1A,CITED2,HSPA5,NCL,NOV,PHGDH,PIWIL1,PROX1,PSMB3,RANBP1,RPL29,SLC2A3,SLC3A2,TNFRSF11A,UCP2,ZSCAN21
miR-26a-5p (and other miRNAs w/seed UCAAGUA)	mature microRNA	0.0241	CDK6,CDKN1A,MAP2
MNT	other	0.0241	BCL6,FBXO32,NCL
PS-1145	chemical - kinase inhibitor	0.0241	HSPA5,PTGS2,SERPINA3
HIF1A	transcription regulator	0.0242	ALDOC,AURKA,CA9,CCNT1,CDKN1A,CITED2,DLL4,ENO1,ERBB2,GJA1,HSPA5,NOV,PTGS2,SCG2,SLC2A3,ST3GAL1,TRIM21
TCF	group	0.0248	CCT8,DIO2,GJA1,PLS3,PTGS2,SERPINA3,TSC22D1
AGT	growth factor	0.025	ANP32A,CDKN1A,CREB5,CTSS,DLL4,FDFT1,GJA1,HMGB2,HSPA1A/HSPA1B,HSPB1,IDH1,MAP2,MATN2,NCL,NGF,PPFIBP1,PTGS2,PURA,SSH2,TBX2,TIMM9,UCP2
SATB1	transcription regulator	0.0256	ABTB1,ACTG1,CDK19,HLA-DMB,HSP90AA1,HSPA8,PTGS2,XAF1
bortezomib	chemical drug	0.0256	CDKN1A,CFLAR,FANCE,HSP90AA1,HSPA1A/HSPA1B,HSPA5,Pfn2,PTGS2,SEC23IP,SRXN1,UCHL1
SRC	kinase	0.0269	CA2,CDKN1A,CTNNB1,ENO1,ERBB2,GJA1,PTGS2,TNFRSF11A
2-deoxyglucose	chemical drug	0.0271	CDKN1A,CFLAR,CTNNB1,HSPA5,PTGS2
ganglioside GM1	chemical - endogenous mammalian	0.0273	NGF,PTGS2
GCS-100	chemical drug	0.0273	CDK6,CDKN1A
SMTNL1	other	0.0273	GJA1,PTGS2
AGRN	other	0.0273	MAP1B,MAP2
TH-302	chemical drug	0.0273	CDK6,CDKN1A
HBP1	transcription regulator	0.0273	CDKN1A,PTGS2
edaravone	chemical drug	0.0273	HSPA5,PTGS2
clomipramine	chemical drug	0.0273	SERPINA3,SLC2A3
tyrphostin	chemical - other	0.0273	CFLAR,CTNNB1
dacinostat	chemical drug	0.0276	CDKN1A,CFLAR,ERBB2
XIAP	enzyme	0.0276	CDK6,CDKN1A,PTGS2
YBX1	transcription regulator	0.0284	CDK6,CDKN1A,SLC2A3,SPON1
mercuric chloride	chemical toxicant	0.0284	CDKN1A,HSP90AA1,HSPA1A/HSPA1B,HSPB1
STAT5A	transcription regulator	0.029	BCL6,CASP9,CDK6,CDKN1A,CFLAR,TNFRSF11A,TNNI1,TPM3,TRAF3
farnesylthiosalicylic acid	chemical drug	0.0292	AK4,ALDOC,CA9,CITED2,PGAM1
bromobenzene	chemical toxicant	0.0292	CDKN1A,FDFT1,HSP90AA1,HSPA5,HSPB1,TSC22D1
DMD	other	0.0298	ACTG1,CDKN1A,FBXO32,IMPA2,PFKM,PROX1,SNTA1,SUSD4,TPM3,TTL,TTLL7
AMPK	complex	0.031	CDKN1A,CTNNB1,FBXO32,PTGS2,SIRT1,UCP2
MAP2K4	kinase	0.0314	CDKN1A,CFLAR,PRDX1,PTGS2,TUBB2A
sorafenib	chemical drug	0.0315	CDK6,CFLAR,HSPA5
9Z,11E-octadecadienoic acid	chemical - endogenous non-mammalian	0.0315	NFAT5,PTGS2,UCP2
honokiol	chemical - endogenous non-mammalian	0.0315	CDK6,CDKN1A,PTGS2
methylprednisolone	chemical drug	0.0326	AK4,ANP32A,AP2A2,B4GALT6,CDKN1A,Ces1e,CITED2,CTSS,FARSA,FBXO32,FDFT1,GDA,HSPA1A/HSPA1B,IDH1,LPHN2,NCL,NME1,PGAM1,PLLP,PLS3,RAB8A,SERPINA3,SERPINB9,SLC16A1,SLC16A6,SLC2A3
glutamine	chemical - endogenous mammalian	0.033	BCAT1,HSPA1A/HSPA1B,HSPA5,IDH1,PHB,PTGS2
pregnanolone	chemical - endogenous mammalian	0.0334	MAP2
L-alpha-lysophosphatidylcholine, stearoyl	chemical - endogenous mammalian	0.0334	HMGB1
thromboxane A2	chemical - endogenous mammalian	0.0334	PTGS2
Gαq	group	0.0334	PTGS2
Jnkk	group	0.0334	PTGS2
5-HTR3	group	0.0334	HTR3A
SERPINF	group	0.0334	NGF
Bmpr1	group	0.0334	NGF
Pad2	other	0.0334	PTGS2
SGPP1	phosphatase	0.0334	PTGS2
LPAR5	G-protein coupled receptor	0.0334	PTGS2
FKBPL	other	0.0334	CDKN1A
ZBTB7C	other	0.0334	CDKN1A
MARCH6	enzyme	0.0334	DIO2
EBF4	other	0.0334	CDKN1A
PAP1	other	0.0334	PTGS2
WDR13	other	0.0334	CDKN1A
KIAA0101	other	0.0334	CDKN1A
VANGL2	other	0.0334	PRICKLE2
WNT16	other	0.0334	CDKN1A
AHSA1	other	0.0334	MC4R
AURK	group	0.0334	CDKN1A
Tpl2 kinase inhibitor	chemical - kinase inhibitor	0.0334	PTGS2
MLN4924	chemical drug	0.0334	CFLAR
N-(1-acetylpiperidin-4-yl)-4-fluorobenzamide	chemical drug	0.0334	SST
Mucin	group	0.0334	PTGS2
PCGF6	transcription regulator	0.0334	CDIP1
CACYBP	other	0.0334	CTNNB1
PDLIM7	other	0.0334	ORAI1
RYR2	ion channel	0.0334	CAPN10
RXFP2	G-protein coupled receptor	0.0334	CTNNB1
EDN2	growth factor	0.0334	PTGS2
CDT1	other	0.0334	CDKN1A
RFWD2	other	0.0334	CDKN1A
ACVR2B	kinase	0.0334	CDKN1A
PLOD1	enzyme	0.0334	GJA1
LRRFIP2	other	0.0334	CTNNB1
NUP98	transporter	0.0334	CDKN1A
ADARB1	enzyme	0.0334	PRPS1
KDELR1	other	0.0334	HSPA5
PKP2	other	0.0334	GJA1
miR-512-3p (and other miRNAs w/seed AGUGCUG)	mature microRNA	0.0334	CFLAR
miR-548d-3p (and other miRNAs w/seed AAAAACC)	mature microRNA	0.0334	ERBB2
mir-198	microRNA	0.0334	CCNT1
miR-706 (miRNAs w/seed GAGAAAC)	mature microRNA	0.0334	SLC3A2
miR-2861 (and other miRNAs w/seed GGGCCUG)	mature microRNA	0.0334	HDAC5
ZBTB5	other	0.0334	CDKN1A
DHX8	enzyme	0.0334	CDKN1A
FRAT2	other	0.0334	CTNNB1
SIGLEC7	transmembrane receptor	0.0334	PTGS2
SIGLEC9	other	0.0334	PTGS2
PSMB1	peptidase	0.0334	PSMB5
AURKAIP1	enzyme	0.0334	AURKA
DNASE1L3	enzyme	0.0334	CDKN1A
CCNI	other	0.0334	CDKN1A
ACSL4	enzyme	0.0334	PTGS2
FXYD1	ion channel	0.0334	CDKN1A
TFF1	other	0.0334	PTGS2
CELF2	other	0.0334	SIRT1
COL10A1	other	0.0334	HSPA5
TACC3	other	0.0334	CDKN1A
RASGRP2	other	0.0334	RAP2A
PHF5A	transcription regulator	0.0334	GJA1
ING3	enzyme	0.0334	CDKN1A
C8orf44-SGK3/SGK3	other	0.0334	CTNNB1
SENP2	peptidase	0.0334	CTNNB1
LIN7C	other	0.0334	CTNNB1
MAP7	other	0.0334	TRPV4
PHF17	other	0.0334	CDKN1A
PCBP4	other	0.0334	CDKN1A
DECR1	enzyme	0.0334	ERBB2
polyethylene glycol	chemical drug	0.0334	CDKN1A
kynurenic acid	chemical - endogenous mammalian	0.0334	CDKN1A
LY311727	chemical reagent	0.0334	PTGS2
BN 50730	chemical reagent	0.0334	PTGS2
diisopropanolnitrosamine	chemical toxicant	0.0334	CDKN1A
1-(1-glycero)dodeca-1,3,5,7,9-pentaene	chemical toxicant	0.0334	PTGS2
CGP77675	chemical - kinase inhibitor	0.0334	PTGS2
Ro 31-7549	chemical - kinase inhibitor	0.0334	PTGS2
bisindolylmaleimide III	chemical - kinase inhibitor	0.0334	CFLAR
dihydroxyphenylethylene glycol	chemical - endogenous mammalian	0.0334	MAP1B
5,10,15,20-tetrakis(4-sulfonatophenyl)porphyrinato iron (III)	chemical reagent	0.0334	HMGB1
gastric acid	chemical - endogenous mammalian	0.0334	SST
n-6 docosapentaenoic acid	chemical - other	0.0334	PTGS2
idebenone	chemical drug	0.0334	NGF
ergothioneine	chemical - endogenous non-mammalian	0.0334	MAP2
E-64c	chemical - protease inhibitor	0.0334	MAP2
sivelestat	chemical drug	0.0334	HMGB1
cycloleucine	chemical toxicant	0.0334	PHB
L-serine	chemical - endogenous mammalian	0.0343	CDKN1A,PHGDH
AURKA	kinase	0.0343	CDKN1A,CTNNB1
YWHAQ	other	0.0343	CASP9,CDKN1A
NUMB	other	0.0343	CDKN1A,CFLAR
miR-199a-5p (and other miRNAs w/seed CCAGUGU)	mature microRNA	0.0343	SET,SIRT1
HDAC7	transcription regulator	0.0343	CDKN1A,CTNNB1
KIF3A	enzyme	0.0343	CDKN1A,CTNNB1
PIAS3	transcription regulator	0.0343	OSCAR,SERPINA3
NEK6	kinase	0.0343	CITED2,PTGS2
CDH13	other	0.0343	CDKN1A,CTNNB1
SYVN1	transporter	0.0344	ACP2,ATP6AP1,BCAT1,DIO2,HSPB1,MCAM,SLC16A1,SLC2A3,SLC3A2
topotecan	chemical drug	0.0344	ARL6IP1,AURKA,CDKN1A,CFLAR,CITED2,ENO1,HSPA1A/HSPA1B,HSPA8,PTGS2
prostaglandin A1	chemical - endogenous non-mammalian	0.0356	CDKN1A,HSPA1A/HSPA1B,PTGS2
anakinra	biologic drug	0.0356	PHB,PTGS2,Slco1a4
pitavastatin	chemical drug	0.0356	FDFT1,PTGS2,SIRT1
desipramine	chemical drug	0.0356	ADRA2A,CDKN1A,PDE4A
letrozole	chemical drug	0.0356	CDKN1A,ERBB2,GJA1
exenatide	biologic drug	0.0356	PCSK1,PTGS2,SIRT1
mezerein	chemical - endogenous non-mammalian	0.0356	CDKN1A,RGS16,SLC16A6
ADRB	group	0.0358	CDK6,CDKN1A,CFLAR,DIO2,HSD17B7,IDH1,NCL,SRXN1,TRAF3
CYP1B1	enzyme	0.0361	ACOT11,ETHE1,MCAM,RGS16,VLDLR
carbon monoxide	chemical - endogenous mammalian	0.0361	CDKN1A,CFLAR,HMGB1,PRDX1,PTGS2
docetaxel	chemical drug	0.037	AURKA,CASP9,CDKN1A,PTGS2
MYC	transcription regulator	0.0376	AKAP1,ARL6IP1,BCAT1,BCL6,CAPZB,CASP9,CDK6,CDKN1A,CFLAR,CTNNB1,ENO1,ERBB2,FBXO32,GJA1,GRPEL1,HMGN2,HSP90AA1,HSPA1A/HSPA1B,HSPB1,IMPA2,METAP1,NCL,NGF,NME1,PFKM,PGAM1,PHB,PLS3,RANBP1,RRS1,SEMA4A,SLC16A1,SLC2A3,SLC3A2,SMS,ST3GAL1,VLDLR
PRKCA	kinase	0.0378	CDKN1A,ERBB2,HSPA1A/HSPA1B,MRPL9,PTGS2,SEC23IP,UBAP2L
FOLR1	transporter	0.0378	ALDOC,AOC3,GAS5,MRPS6,PIP5K1B,SLC3A2,TNFRSF11A
phenethyl isothiocyanate	chemical drug	0.0378	CCT4,ERBB2,HSP90AA1,IDH1,MAP2,PLS3,PSMB3
ARRB2	other	0.0399	ADRA2A,CTNNB1,PTGS2
azoxymethane	chemical toxicant	0.0399	CDKN1A,CTNNB1,PTGS2
epicatechin gallate	chemical drug	0.0399	CDKN1A,PTGS2,TP53I11
7-ethyl-10-hydroxy-camptothecin	chemical drug	0.0399	CASP9,CDKN1A,ERBB2
selenium	chemical drug	0.0399	CDKN1A,HSPA5,PTGS2
ATF1	transcription regulator	0.0402	NTS,PCSK1,PTGS2,SST
SMAD7	transcription regulator	0.0406	ACVR2A,CDKN1A,CFLAR,CITED2,MATN2,SEMA3F,TPM2,TPM3
E. coli serotype 0127B8 lipopolysaccharide	chemical - endogenous non-mammalian	0.0408	ADRA2A,AIF1L,CHST8,DERL1,DIO2,GJA1,GJB2,HSPA5,IL17D,NGF,SEMA4A
IL6R	transmembrane receptor	0.0412	CDKN1A,PTGS2,SERPINA3,SST,TNFRSF11A
trypsin	group	0.0419	CDKN1A,PTGS2
NQO2	enzyme	0.0419	CFLAR,PTGS2
CREB3L2	other	0.0419	HSPA5,SEC24C
HSPA1A/HSPA1B	other	0.0419	CDKN1A,HSPA1A/HSPA1B
PHF21A	other	0.0419	PTPRN,SCG2
miR-30a-3p (and other miRNAs w/seed UUUCAGU)	mature microRNA	0.0419	CDK6,WDR82
FLT1	kinase	0.0419	CDKN1A,DLL4
RND3	enzyme	0.0419	CDKN1A,PTGS2
COPS8	other	0.0419	CDK6,CDKN1A
TAS1R3	G-protein coupled receptor	0.0419	SLC16A1,SLC3A2
meloxicam	chemical drug	0.0419	CDKN1A,PTGS2
tranylcypromine	chemical drug	0.0419	CDKN1A,PDE4A
BQ-788	chemical drug	0.0419	CTNNB1,MCAM
miR-16-5p (and other miRNAs w/seed AGCAGCA)	mature microRNA	0.0422	ACP2,CDK6,HSPA1A/HSPA1B,MLLT1,NT5DC1,PTGS2,PURA,TMEM43,TPM3,UCP2,UGDH
LY294002	chemical - kinase inhibitor	0.0425	ACSS2,AURKA,BCL6,CA9,CDK6,CDKN1A,CFLAR,CTNNB1,DHCR24,FDFT1,G3BP1,GJA1,HMGB2,HSPA5,MAP2,NTS,PRDX1,PTGS2,PTPN2,RAP2A,SCG2,SIRT1,ZWINT
retinoid	chemical drug	0.0436	CDKN1A,GJA1,PTGS2,TRAF3
EB-1089	chemical drug	0.0439	CDKN1A,G3BP1,NGF,PAPOLA,PTGS2
CTBP1	enzyme	0.0445	CDKN1A,SIRT1,TMED4
imipramine	chemical drug	0.0445	GPATCH3,SERPINA3,SLC2A3
indole-3-carbinol	chemical drug	0.0445	CDK6,CDKN1A,Slco1a4
EGFR	kinase	0.0452	ACOT7,BCL6,CDK6,CDKN1A,CRMP1,CTNNB1,ERBB2,GAS5,HSPB1,MATN2,PBX1,PTGS2,SERPINA3,TUBG1
HIC1	transcription regulator	0.0467	CA2,MCAM,NOV,RIN2,SIRT1
TSC2	other	0.047	CASP9,CDKN1A,CTNNB1,HSPA5
INSR	kinase	0.0473	ANP32A,ATP5D,CDKN1A,DEK,IDH1,MDH2,NGF,OGN,PTPRN,RGS16,SIRT1,SRSF5,TNNI1,TPM2,TSC22D1,UCP2,UQCRC2
arsenite	chemical toxicant	0.0478	CDKN1A,ESD,HSPA1A/HSPA1B,HSPB1,NAPB,PTGS2,SEMA5A
let-7a-5p (and other miRNAs w/seed GAGGUAG)	mature microRNA	0.0488	CDIPT,CDK6,FAM105A,GYS1,MED28,MLLT1,PTGS2,SPRYD4,TPM2
tunicamycin	chemical - endogenous non-mammalian	0.0561	CDKN1A,HSPA5,LMAN2,PDIA6,PTGS2,RRS1,SEL1L,SYVN1
CAT	enzyme	0.0584	ATG7,CDKN1A,PTGS2,XAF1
FSH	complex	0.0857	ACP2,ACTR2,ACVR2A,CASP9,CDK6,CFLAR,HDAC5,JMJD6,MAMLD1,PPP2R1A,PTGS2,PTPRN,RGS16,SH3BP4,SMARCD1,STK25,TP53I11,TPM2
benzyloxycarbonyl-Leu-Leu-Leu aldehyde	chemical - protease inhibitor	0.0867	CCT2,CDKN1A,CFLAR,CTNNB1,HMGB2,HSP90AA1,HSPA5,HSPA8,HSPB1,KISS1R,PTGS2,RANBP1,RPS6KA1
FOS	transcription regulator	0.0897	ACTG1,AP3D1,CA2,CFLAR,DIO2,ENO1,FBLIM1,GAS5,GJA1,HSPA5,NGF,NTS,PIP5K1B,PRDX1,PSMB3,PTGS2,PTPRN,RFNG,SDK1,SERPINB9,SIRT6,TNFRSF11A
camptothecin	chemical toxicant	0.0962	AK4,ARFGAP1,ARRB2,AURKA,C11orf95,CASP9,CDIPT,CDK6,CDKN1A,CFLAR,CLTB,CYTH2,IMPA2,JMJD6,NCL,PBX1,PPEF2,PTGS2,PTPRN,RALBP1,RBMS1,SERPINB9,SMG8,TP53I11,TRAF3,TUBB2A
benzo(a)pyrene	chemical toxicant	0.102	CASP9,CDKN1A,ESD,GNA11,HSPA1A/HSPA1B,HSPB1,NAPB,PTGS2,SEMA5A,TAF6,ZWINT
PD98059	chemical - kinase inhibitor	0.106	ACOT7,APOBEC3B,ATP6V1B1,BCL6,CA2,CDKN1A,CFLAR,CTNNB1,DIO2,ENO1,ERBB2,GJA1,HSPA5,MCM8,NGF,PTGS2,RPS2,SLC3A2,TNFRSF11A,TNNI1,TSC22D1,TUBB2A,UQCRC2
TGM2	enzyme	0.122	ACSS2,BCL6,CA2,CDK6,CFLAR,CFP,GJA1,GTPBP10,LRRK2,SLC16A1,XAF1
forskolin	chemical toxicant	0.124	ACTR2,ATP6V1A,CASP9,CDKN1A,CTBP1,DIO2,GJA1,HSD17B7,JMJD6,NGF,OPA1,PCSK1,PPP2R1A,PRDX1,PTGS2,PTPRN,SCG2,SH3BP4,Slco1a4,SMARCD1,SST,TP53I11,TPM2,UCP2
mycophenolic acid	chemical drug	0.124	CDK6,CDKN1A,HSPA5,PTGS2,USP53
plicamycin	chemical drug	0.134	CA9,CDKN1A,GJB2,MYH14,SIRT1
AR	ligand-dependent nuclear receptor	0.143	CDKN1A,Ces1e,CFLAR,CTNNB1,DHCR24,ERBB2,FGF10,GJA1,HSPA5,KISS1R,PLS3,SLC2A3,ZWINT
AGER	transmembrane receptor	0.152	CDKN1A,CTNNB1,PTGS2,SCG2
estradiol benzoate	chemical drug	0.165	GJA1,HSPA8,PTGS2,SST
homocysteine	chemical - endogenous non-mammalian	0.185	CDKN1A,HSPA5,PRDX1,SIRT1
Pka	complex	0.192	CDKN1A,GJA1,NGF,NTS,PTGS2,SST
KRAS	enzyme	0.225	AMPH,ATG7,CDKN1A,CTNNB1,GJA1,HSPA5,MCAM,PPFIBP1,PTGS2,SERPINA3,SLC3A2,TPM2,UQCRC2
AKT1	kinase	0.247	CDKN1A,CFLAR,CTNNB1,FBXO32,HMGB2,NEXN,PTGS2,SLC3A2,ZWINT
DICER1	enzyme	0.273	CDKN1A,ERBB2,FGF10,LHFP,MAP2,TRPC3
pirinixic acid	chemical toxicant	0.374	ACSS2,ALDOC,CCNT1,CDKN1A,GRPEL1,HMGN2,HSP90AA1,HSPA1A/HSPA1B,HSPB1,MECOM,PCSK5,PSMB3,PSMB5,PTGS2,SIN3B,UCP2
EGF	growth factor	0.409	AURKA,CDKN1A,CFLAR,DIO2,ERBB2,GJA1,IDH1,NCL,NGF,PFKM,PTGS2,PTPRN,RPS6KA1,SCG2,SERPINA3,ST3GAL1
estrogen	chemical drug	0.419	AP3D1,AURKA,CDKN1A,ERBB2,GJA1,GJB2,NME1,NTS,PTGS2,SERPINB9
GnRH analog	biologic drug	0.439	ACOT7,AP3D1,EIF2B2,MAP2,MED24,NOV,POLR2E,PPM1E,PSMB3,RAB8A,RBMS1,SLC2A3
carbon tetrachloride	chemical toxicant	0.493	AK4,CDKN1A,HSP90AA1,HSPB1,PDGFC,PTGS2,Slco1a4
microRNA targets
Upstream Regulator	Molecule Type	p-value of overlap	Target molecules in dataset
miR-16-5p (and other miRNAs w/seed AGCAGCA)	mature microRNA	4.38e-06	ACP2,CDK6,HSPA1A/HSPA1B,MLLT1,NT5DC1,PTGS2,PURA,TMEM43,TPM3,UCP2,UGDH
(6)-gingerol	chemical - endogenous non-mammalian	4.09e-05	CDK6,CDKN1A,PTGS2
arbutin	chemical drug	0.000114	CDKN1A,PTGS2
ROR1	kinase	0.000114	MAP1B,Map2
3-deazaneplanocin	chemical drug	0.000174	CDKN1A,FBXO32,KCNC4,SEL1L,USP53
grape seed extract	chemical drug	0.000184	CDK6,CDKN1A,HSPA8,PTGS2
SGK1	kinase	0.00021	CDK6,CDKN1A,KCNQ3,SLC2A3,SLC5A3
clenbuterol	chemical drug	0.000319	FBXO32,NGF,SLC16A1
miR-137-3p (and other miRNAs w/seed UAUUGCU)	mature microRNA	0.000339	CDK6,E2F6
phenoxodiol	chemical drug	0.000339	CDKN1A,CFLAR
BAG1	other	0.000402	CDKN1A,HSPA1A/HSPA1B,PTGS2
mir-15	microRNA	0.000513	CDK6,EIF2B2,PTGS2,UCP2
SREBF1	transcription regulator	0.000583	ACSS2,AK4,CAPZB,CDKN1A,HSPA1A/HSPA1B,IDH1,PTGS2,UCP2
let-7a-5p (and other miRNAs w/seed GAGGUAG)	mature microRNA	0.000852	CDIPT,CDK6,GYS1,MED28,MLLT1,PTGS2,SPRYD4
miR-26a-5p (and other miRNAs w/seed UCAAGUA)	mature microRNA	0.00103	CDK6,CDKN1A,Map2
glutamine	chemical - endogenous mammalian	0.00111	BCAT1,HSPA1A/HSPA1B,IDH1,PHB,PTGS2
ROR2	kinase	0.00111	MAP1B,Map2
silicon phthalocyanine	chemical drug	0.00111	CDK6,CDKN1A
XIAP	enzyme	0.0012	CDK6,CDKN1A,PTGS2
MET	kinase	0.00125	CDKN1A,FBXO32,HSPA1A/HSPA1B,PTGS2,TRIM21
panobinostat	chemical drug	0.00139	CDK6,CDKN1A,PTGS2
9Z,11E-octadecadienoic acid	chemical - endogenous non-mammalian	0.00139	NFAT5,PTGS2,UCP2
MAPT	kinase	0.00141	AMPH,ATP6V1A,CDKN1A,HSPA1A/HSPA1B,HSPA8,Map2,PGAM1,STMN2,TPM3
prostaglandin A1	chemical - endogenous non-mammalian	0.0016	CDKN1A,HSPA1A/HSPA1B,PTGS2
honokiol	chemical - endogenous non-mammalian	0.0016	CDK6,CDKN1A,PTGS2
4-nitroquinoline-1-oxide	chemical toxicant	0.00166	CDKN1A,PTGS2
dibenzoylmethane	chemical toxicant	0.00166	CDKN1A,PTGS2
manganese	chemical - endogenous non-mammalian	0.00166	CDKN1A,PTGS2
Nfat (family)	group	0.00197	CFLAR,OSCAR,PTGS2,TNNI1,TRAF3
STAT5B	transcription regulator	0.00219	CDK6,CDKN1A,CFLAR,TNNI1,TPM3,TRAF3
BAX	transporter	0.0023	CDKN1A,CTSS,PDIA6,TRAF3
DDB2	other	0.00231	CDKN1A,CFLAR
ITGB1BP1	other	0.00231	CDKN1A,DLL4
DIABLO	other	0.00231	CDKN1A,CFLAR
STAT5A	transcription regulator	0.00267	CDK6,CDKN1A,CFLAR,TNNI1,TPM3,TRAF3
ganglioside GM1	chemical - endogenous mammalian	0.00305	NGF,PTGS2
GCS-100	chemical drug	0.00305	CDK6,CDKN1A
TH-302	chemical drug	0.00305	CDK6,CDKN1A
HBP1	transcription regulator	0.00305	CDKN1A,PTGS2
WNT3	other	0.00305	CDKN1A,PTGS2
EB-1089	chemical drug	0.00344	CDKN1A,NGF,PAPOLA,PTGS2
ANXA2	other	0.00359	CDK6,CDKN1A,PTGS2
2-cyano-3,12-dioxoolean-1,9-dien-28-oic acid	chemical drug	0.00359	CDKN1A,CFLAR,UGDH
miR-29b-3p (and other miRNAs w/seed AGCACCA)	mature microRNA	0.00365	ACVR2A,CDK6,GMFB,PURA
NUMB	other	0.0039	CDKN1A,CFLAR
pargyline	chemical drug	0.0039	CDKN1A,Map2
wogonin	chemical - endogenous non-mammalian	0.0039	CDKN1A,CFLAR
prostaglandin J2	chemical - endogenous non-mammalian	0.00435	CFLAR,HSPA1A/HSPA1B,PTGS2
hydrogen peroxide	chemical - endogenous mammalian	0.00437	ATG7,ATP6V1A,ATXN7L3B,CDKN1A,CTSS,FBXO32,HSPA1A/HSPA1B,MCAM,NGF,PTGS2,UCP2
Lh	complex	0.00451	ACP2,ACTR2,CFLAR,PHB,PPP2R1A,PTGS2,RGS16,SMARCD1
HDAC2	transcription regulator	0.00463	ATG7,CDKN1A,PTGS2,STMN2
S-nitroso-N-acetylpenicillamine	chemical reagent	0.00476	CDKN1A,HSPA1A/HSPA1B,PTGS2
trypsin	group	0.00484	CDKN1A,PTGS2
T 0070907	chemical reagent	0.00484	CDKN1A,PTGS2
NQO2	enzyme	0.00484	CFLAR,PTGS2
HSPA1A/HSPA1B	other	0.00484	CDKN1A,HSPA1A/HSPA1B
miR-30a-3p (and other miRNAs w/seed UUUCAGU)	mature microRNA	0.00484	CDK6,WDR82
FLT1	kinase	0.00484	CDKN1A,DLL4
COPS8	other	0.00484	CDK6,CDKN1A
meloxicam	chemical drug	0.00484	CDKN1A,PTGS2
tetrachlorodibenzodioxin	chemical toxicant	0.00504	BCAT1,CDKN1A,CHD7,HSPA1A/HSPA1B,HSPA8,IDH1,PTGS2,SLC2A3,SPOCK2,UGDH
SELPLG	other	0.00519	APOL3/APOL4,CDKN1A,SERPINB9
TP53	transcription regulator	0.00533	ACP2,ATG4B,CAND1,CDKN1A,CFLAR,GDA,HSPA1A/HSPA1B,HSPA8,IDH1,KPNA2,MCAM,PDIA6,PTGS2,PURA,RGS16,RPS6KA1,RPS6KA2,SEL1L,SERPINB9,SLC16A1,SNRK,TMEM43,UGDH
PPARGC1A	transcription regulator	0.00558	CDKN1A,FBXO32,PGAM1,PTGS2,TNNI1,UCP2
SELP	transmembrane receptor	0.00565	APOL3/APOL4,CDKN1A,SERPINB9
ouabain	chemical drug	0.00565	CDKN1A,HSPA8,YWHAH
Collagen Alpha1	group	0.00587	CDKN1A,PTGS2
ING1	transcription regulator	0.00587	CDKN1A,DEK
RHOB	enzyme	0.00587	CDKN1A,PTGS2
quinacrine	chemical drug	0.00587	CDKN1A,CFLAR
adaphostin	chemical drug	0.00587	CDK6,CDKN1A
ATF4	transcription regulator	0.00611	BCAT1,CDKN1A,GYS1,PTGS2,SEL1L
Hsp27	group	0.00613	CDKN1A,FBXO32,PTGS2
MSTN	growth factor	0.00664	ATG4B,CDKN1A,FBXO32
sulindac sulfide	chemical drug	0.00672	CDKN1A,PGAM1,PPP2R1A,PTGS2
FOXG1	transcription regulator	0.007	CDKN1A,GDF11
RND3	enzyme	0.007	CDKN1A,PTGS2
azetidyl-2-carboxylic acid	chemical reagent	0.007	HSPA1A/HSPA1B,HSPA8
NQO1	enzyme	0.00717	CDKN1A,CFLAR,PTGS2
YBX1	transcription regulator	0.00717	CDK6,CDKN1A,SLC2A3
beta-carotene	chemical - endogenous mammalian	0.00717	ACSS2,HSPA1A/HSPA1B,PTGS2
PSEN1	peptidase	0.00731	AMPH,ATP6V1A,CTSS,GDF11,HSPA8,Map2,PGAM1,PTGS2,STMN2,TPM3
USF1	transcription regulator	0.00816	CTSS,FBXO32,PTGS2,UCP2
dihydroartemisinin	chemical drug	0.00822	CDKN1A,PTGS2
IGFBP7	transporter	0.00822	CDKN1A,PTGS2
mevastatin	chemical drug	0.00822	CDKN1A,PTGS2
icatibant	biologic drug	0.00822	NGF,PTGS2
CD28	transmembrane receptor	0.0085	CDK6,CFLAR,GYS1,HSPA1A/HSPA1B,HSPA8,PGAM1,PHB,PTGS2,SLC5A3
AMPK	complex	0.00855	CDKN1A,FBXO32,PTGS2,UCP2
N-cor	group	0.00891	CDKN1A,PTGS2,STMN2
retinoid	chemical drug	0.00891	CDKN1A,PTGS2,TRAF3
bortezomib	chemical drug	0.00951	CDKN1A,CFLAR,FANCE,HSPA1A/HSPA1B,PTGS2,SEC23IP
lonafarnib	chemical drug	0.00952	CFLAR,PTGS2
picropodophyllin	chemical drug	0.00952	CDK6,PIWIL1
IKK (complex)	complex	0.00952	CFLAR,PTGS2
isoliquiritigenin	chemical - endogenous non-mammalian	0.00952	CDKN1A,PTGS2
magnolol	chemical - endogenous non-mammalian	0.00952	CDKN1A,PTGS2
N1,N11-diethylnorspermine	chemical drug	0.00952	CDKN1A,PTGS2
myricetin	chemical - endogenous non-mammalian	0.00952	PTGS2,SLC16A1
vorinostat	chemical drug	0.00975	ATG7,CDKN1A,CFLAR,PTGS2,PURA
raloxifene	chemical drug	0.01	ACVRL1,BCAS1,CDKN1A,GNS,HSPA1A/HSPA1B,PTGS2
berberine	chemical drug	0.0107	CDKN1A,CFLAR,PTGS2,UCP2
beta-escin	chemical reagent	0.0107	CDKN1A
thromboxane A2	chemical - endogenous mammalian	0.0107	PTGS2
Gαq	group	0.0107	PTGS2
Jnkk	group	0.0107	PTGS2
SERPINF	group	0.0107	NGF
Bmpr1	group	0.0107	NGF
Pad2	other	0.0107	PTGS2
SGPP1	phosphatase	0.0107	PTGS2
LPAR5	G-protein coupled receptor	0.0107	PTGS2
FKBPL	other	0.0107	CDKN1A
ZBTB7C	other	0.0107	CDKN1A
HSPBP1	other	0.0107	HSPA1A/HSPA1B
EBF4	other	0.0107	CDKN1A
PAP1	other	0.0107	PTGS2
WDR13	other	0.0107	CDKN1A
KIAA0101	other	0.0107	CDKN1A
VANGL2	other	0.0107	PRICKLE2
WNT16	other	0.0107	CDKN1A
yessotoxin	chemical - endogenous non-mammalian	0.0107	AKAP1
AURK	group	0.0107	CDKN1A
Tpl2 kinase inhibitor	chemical - kinase inhibitor	0.0107	PTGS2
MLN4924	chemical drug	0.0107	CFLAR
Mucin	group	0.0107	PTGS2
PCGF6	transcription regulator	0.0107	CDIP1
cucurbitacin E	chemical - endogenous non-mammalian	0.0107	PTGS2
EDN2	growth factor	0.0107	PTGS2
CDT1	other	0.0107	CDKN1A
ACVR2B	kinase	0.0107	CDKN1A
NUP98	transporter	0.0107	CDKN1A
miR-512-3p (and other miRNAs w/seed AGUGCUG)	mature microRNA	0.0107	CFLAR
ZBTB5	other	0.0107	CDKN1A
DHX8	enzyme	0.0107	CDKN1A
SIGLEC7	transmembrane receptor	0.0107	PTGS2
SIGLEC9	other	0.0107	PTGS2
DNASE1L3	enzyme	0.0107	CDKN1A
CCNI	other	0.0107	CDKN1A
ACSL4	enzyme	0.0107	PTGS2
FXYD1	ion channel	0.0107	CDKN1A
TACC3	other	0.0107	CDKN1A
TFF1	other	0.0107	PTGS2
RFWD2	enzyme	0.0107	CDKN1A
Gpc1	other	0.0107	PTGS2
Pla2g2a	enzyme	0.0107	PTGS2
ING3	enzyme	0.0107	CDKN1A
PHF17	other	0.0107	CDKN1A
PCBP4	other	0.0107	CDKN1A
polyethylene glycol	chemical drug	0.0107	CDKN1A
kynurenic acid	chemical - endogenous mammalian	0.0107	CDKN1A
LY311727	chemical reagent	0.0107	PTGS2
BN 50730	chemical reagent	0.0107	PTGS2
diisopropanolnitrosamine	chemical toxicant	0.0107	CDKN1A
1-(1-glycero)dodeca-1,3,5,7,9-pentaene	chemical toxicant	0.0107	PTGS2
CGP77675	chemical - kinase inhibitor	0.0107	PTGS2
Ro 31-7549	chemical - kinase inhibitor	0.0107	PTGS2
bisindolylmaleimide III	chemical - kinase inhibitor	0.0107	CFLAR
dihydroxyphenylethylene glycol	chemical - endogenous mammalian	0.0107	MAP1B
n-6 docosapentaenoic acid	chemical - other	0.0107	PTGS2
idebenone	chemical drug	0.0107	NGF
cycloleucine	chemical toxicant	0.0107	PHB
1'-acetoxychavicol acetate	chemical reagent	0.0109	CFLAR,PTGS2
miR-103-3p (and other miRNAs w/seed GCAGCAU)	mature microRNA	0.0109	CDK6,CRKL
CDK5	kinase	0.0109	Map2,NFAT5
decursin	chemical - endogenous non-mammalian	0.0109	CDK6,CDKN1A
rofecoxib	chemical drug	0.0109	NGF,PTGS2
mycophenolic acid	chemical drug	0.0111	CDK6,CDKN1A,PTGS2,USP53
prednisolone	chemical drug	0.0113	ATG4B,ATG7,CFLAR,CTSS,HSPA8,PTGS2,TMEM43
quinolinic acid	chemical - endogenous mammalian	0.0116	HSPA1A/HSPA1B,NGF,PTGS2
3,3'-diindolylmethane	chemical drug	0.0116	CDK6,CDKN1A,PTGS2
N-methyl-D-aspartate	chemical reagent	0.0116	ATP2B4,MAP1B,PTGS2
HDAC4	transcription regulator	0.0116	CDKN1A,PPM1E,PTGS2,SYN2
Cbp/p300	group	0.0124	CDKN1A,PTGS2
kaempferol	chemical toxicant	0.0124	CDKN1A,PTGS2
leptomycin B	chemical drug	0.0124	CDKN1A,PTGS2
acadesine	chemical drug	0.0124	CDKN1A,PTGS2
GFI1	transcription regulator	0.0131	CDKN1A,CFLAR,E2F6,TRAF3
CAT	enzyme	0.0138	ATG7,CDKN1A,PTGS2
Ras homolog	group	0.0139	CDKN1A,PTGS2
SP100	transcription regulator	0.0139	CDKN1A,HSPA8
ZBTB7A	transcription regulator	0.0139	CDKN1A,DLL4
PD 169316	chemical - kinase inhibitor	0.0139	CDKN1A,PTGS2
NO 1886	chemical drug	0.0139	PTGS2,UCP2
SYVN1	transporter	0.0142	ACP2,BCAT1,MCAM,SLC16A1,SLC2A3
topotecan	chemical drug	0.0142	CDKN1A,CFLAR,HSPA1A/HSPA1B,HSPA8,PTGS2
HDAC3	transcription regulator	0.0146	CDKN1A,GDF11,PTGS2
ADRB	group	0.0147	CDK6,CDKN1A,CFLAR,IDH1,TRAF3
AGT	growth factor	0.0155	CDKN1A,CTSS,DLL4,HSPA1A/HSPA1B,IDH1,NGF,PTGS2,PURA,SSH2,UCP2
ZFP36	transcription regulator	0.0156	CDKN1A,PTGS2
thioridazine	chemical drug	0.0156	CDKN1A,SLC2A3
ceruletide	chemical drug	0.0156	CFLAR,PTGS2
NFKB2	transcription regulator	0.0172	CDKN1A,CFLAR,PTGS2
2-deoxyglucose	chemical drug	0.0172	CDKN1A,CFLAR,PTGS2
PYCARD	transcription regulator	0.0173	CDKN1A,PTGS2
evodiamine	chemical - endogenous non-mammalian	0.0173	CFLAR,PTGS2
beta-glycerophosphoric acid	chemical - endogenous mammalian	0.0173	CDKN1A,PTGS2
fludarabine	chemical drug	0.0173	CDKN1A,DEK
PAX3	transcription regulator	0.0178	ATP2B4,CDKN1A,MCAM,MEOX1,SNRK,TNNI1
BDNF	growth factor	0.0182	CDADC1,CDKN1A,GDA,PRSS12,SYN2,TRAF3
PRKCA	kinase	0.0184	CDKN1A,HSPA1A/HSPA1B,PTGS2,SEC23IP
dacinostat	chemical drug	0.0191	CDKN1A,CFLAR
NFAT5	transcription regulator	0.0191	HSPA1A/HSPA1B,SLC5A3
MAP2K4	kinase	0.0191	CDKN1A,CFLAR,PTGS2
TSH	complex	0.0191	AKAP1,CDKN1A,CTSS
AZGP1	transporter	0.0209	FBXO32,GYS1
rimonabant	chemical drug	0.0209	NGF,PTGS2
sorafenib	chemical drug	0.0209	CDK6,CFLAR
amitriptyline	chemical drug	0.0209	CDKN1A,SLC2A3
carbon monoxide	chemical - endogenous mammalian	0.021	CDKN1A,CFLAR,PTGS2
Npm	group	0.0213	CDKN1A
L-ornithine	chemical - endogenous mammalian	0.0213	CDKN1A
moxestrol	chemical toxicant	0.0213	SERPINB9
prostaglandin E3	chemical - endogenous mammalian	0.0213	PTGS2
trans-cinnamaldehyde	chemical toxicant	0.0213	PTGS2
chartreusin	chemical reagent	0.0213	CDKN1A
CDK4/6	group	0.0213	CDK6
Smad1/5/8	group	0.0213	CDKN1A
propentofylline	chemical drug	0.0213	NGF
des-Arg(10)-kallidin	chemical reagent	0.0213	PTGS2
sPla2	group	0.0213	PTGS2
cyanidin 3-O-glucoside	chemical - endogenous non-mammalian	0.0213	PTGS2
TRIM29	transcription regulator	0.0213	CDKN1A
PIP5K1A	kinase	0.0213	PIP5K1B
MAGEA2/MAGEA2B	other	0.0213	CDKN1A
VPRBP	other	0.0213	CDKN1A
NOX5	ion channel	0.0213	PTGS2
leteprinim	chemical drug	0.0213	NGF
(3-aminopropyl)(n-butyl)phosphinic acid	chemical drug	0.0213	NGF
TMEM8B	other	0.0213	PTGS2
Importin alpha	group	0.0213	CDKN1A
soy isoflavones	chemical drug	0.0213	PTGS2
danusertib	chemical drug	0.0213	CDKN1A
KIR	group	0.0213	CFLAR
ELL	transcription regulator	0.0213	CDKN1A
CELA1	peptidase	0.0213	HSPA1A/HSPA1B
LGALS8	other	0.0213	CDKN1A
HPGD	enzyme	0.0213	CDKN1A
UCHL1	peptidase	0.0213	CDKN1A
ANXA5	other	0.0213	CDKN1A
U2AF2	other	0.0213	CDKN1A
PLA2G2F	enzyme	0.0213	PTGS2
miR-421-3p (and other miRNAs w/seed UCAACAG)	mature microRNA	0.0213	RBMXL1
miR-542-3p (miRNAs w/seed GUGACAG)	mature microRNA	0.0213	PTGS2
mir-489	microRNA	0.0213	DEK
ELAC2	enzyme	0.0213	CDKN1A
SALL2	transcription regulator	0.0213	CDKN1A
FRMD6	other	0.0213	CDKN1A
HAS3	enzyme	0.0213	CDKN1A
Ptger2	G-protein coupled receptor	0.0213	PTGS2
MAGEA4	other	0.0213	CDKN1A
TSPYL2	other	0.0213	CDKN1A
USP2	peptidase	0.0213	CFLAR
IFI30	enzyme	0.0213	CTSS
NELFA	other	0.0213	CDKN1A
Dst	other	0.0213	Map2
ECSIT	transcription regulator	0.0213	PTGS2
S100A11	other	0.0213	CDKN1A
ING5	other	0.0213	CDKN1A
CBR1	enzyme	0.0213	PTGS2
EEF2K	kinase	0.0213	MAP1B
KHDRBS2	other	0.0213	CDKN1A
GALR2	G-protein coupled receptor	0.0213	CDKN1A
ARHGDIB	other	0.0213	PTGS2
SNW1	transcription regulator	0.0213	CDKN1A
PLK3	kinase	0.0213	CDKN1A
COX6A2	enzyme	0.0213	UCP2
CGGBP1	other	0.0213	CDKN1A
SH3GLB2	other	0.0213	PTGS2
ZFYVE16	transporter	0.0213	CDKN1A
bafilomycin	chemical - endogenous non-mammalian	0.0213	ATG7
SC68376	chemical - kinase inhibitor	0.0213	PTGS2
perifosine	chemical drug	0.0213	CDKN1A
zileuton	chemical drug	0.0213	PTGS2
bifenthrin	chemical toxicant	0.0213	PTGS2
hydroxychloroquine	chemical drug	0.0213	CFLAR
PQQ cofactor	chemical - endogenous non-mammalian	0.0213	NGF
benzylamine	chemical - endogenous mammalian	0.0213	PTGS2
bumetanide	chemical drug	0.0213	PTGS2
1-o-hexadecyl-2-o-methyl-rac-glycerol	chemical - kinase inhibitor	0.0213	CDKN1A
gliclazide	chemical drug	0.0213	SLC2A3
metastat	chemical drug	0.0213	PTGS2
methylprednisolone acetate	chemical drug	0.0213	PTGS2
vanillic acid	chemical - endogenous mammalian	0.0213	PTGS2
pyrilamine	chemical drug	0.0213	NGF
atosiban	biologic drug	0.0213	CDKN1A
flavone	chemical - endogenous non-mammalian	0.0213	PTGS2
vinflunine	chemical drug	0.0213	CDKN1A
epoxyeicosatrienoic acid	chemical - other	0.0213	PTGS2
poly(ADP-ribose)	chemical - endogenous mammalian	0.0213	PTGS2
N(omega)-hydroxyarginine	chemical - endogenous mammalian	0.0213	CDKN1A
laminaran	chemical drug	0.0213	PTGS2
lipooligosaccharide	chemical toxicant	0.0213	PTGS2
ginsenoside Rg1	chemical - endogenous non-mammalian	0.0213	PTGS2
doxycycline	chemical drug	0.0221	HSPA1A/HSPA1B,NGF,PTGS2
FSH	complex	0.0221	ACP2,ACTR2,ACVR2A,CDK6,CFLAR,PPP2R1A,PTGS2,RGS16,SMARCD1
RET	kinase	0.0225	HSPA1A/HSPA1B,HSPA8,SDK1,STMN2
tamoxifen	chemical drug	0.0227	CDK6,CDKN1A,PTGS2,SLC2A3,SLC5A3,UCP2
pregna-4,17-diene-3,16-dione	chemical - endogenous non-mammalian	0.0228	CFLAR,PTGS2
anakinra	biologic drug	0.0228	PHB,PTGS2
Calcineurin A	group	0.0228	ATP2B4,TNNI1
cis-urocanic acid	chemical drug	0.0228	HSPA1A/HSPA1B,PTGS2
SUPT16H	transcription regulator	0.0228	CDKN1A,HSPA1A/HSPA1B
mezerein	chemical - endogenous non-mammalian	0.0228	CDKN1A,RGS16
choline	chemical - endogenous mammalian	0.0228	CDKN1A,PTGS2
Calmodulin	group	0.0231	NGF,NSF,SYT2
apigenin	chemical - endogenous non-mammalian	0.0231	CDK6,CDKN1A,PTGS2
APP	other	0.0234	AMPH,ATP6V1A,CFLAR,HSPA8,MAP1B,Map2,PGAM1,PPP2R1A,PTGS2,PURA,STMN2,SYN2,TPM3,TRAF3
Akt	group	0.0237	CDKN1A,CFLAR,DLL4,FBXO32,MCAM,PTGS2
reactive oxygen species	chemical toxicant	0.024	CDKN1A,PHB,PTGS2,UCP2
silibinin	chemical drug	0.0242	CDK6,CDKN1A,PTGS2
benzene	chemical toxicant	0.0242	CDK6,CDKN1A,SLC16A1
NR2E1	ligand-dependent nuclear receptor	0.0248	CDKN1A,RPS6KA1
ALOX5	enzyme	0.0248	CDKN1A,PTGS2
azoxymethane	chemical toxicant	0.0248	CDKN1A,PTGS2
epicatechin gallate	chemical drug	0.0248	CDKN1A,PTGS2
ceramide	chemical - endogenous mammalian	0.0248	CFLAR,PTGS2
IRF2	transcription regulator	0.0253	CDKN1A,CTSS,PTGS2
tanespimycin	chemical drug	0.0255	CDK6,CDKN1A,CFLAR,HSPA8
HSF1	transcription regulator	0.0257	CFLAR,HSPA1A/HSPA1B,HSPA8,SLC5A3,TRAF3
BMPR1B	kinase	0.0269	CDKN1A,PTGS2
indole-3-carbinol	chemical drug	0.0269	CDK6,CDKN1A
selenium	chemical drug	0.0269	CDKN1A,PTGS2
IRF4	transcription regulator	0.0271	CTSS,HSPA8,TRIM65,YWHAH
tributyrin	chemical drug	0.0287	CDKN1A,PTGS2,USP53
caspase	group	0.0291	CDK6,CDKN1A
urethane	chemical toxicant	0.0291	CDKN1A,PTGS2
vinblastine	chemical drug	0.0291	CDKN1A,PTGS2
SPI1	transcription regulator	0.0296	CDKN1A,CTSS,HSPA8,OSCAR,PTGS2
IGF2	growth factor	0.0303	CDKN1A,IDH1,NGF,PTGS2,RGS16
IL2	cytokine	0.031	CDK6,CDKN1A,CFLAR,HSPA1A/HSPA1B,PDGFC,PHB,PTGS2,RGS16,SERPINB9,TFDP2
1-methyl-4-phenyl-1,2,3,6-tetrahydropyridine	chemical toxicant	0.0312	Map2,NGF,PTGS2
calphostin C	chemical - kinase inhibitor	0.0312	CDKN1A,NGF,PTGS2
lipoxin A4	chemical - endogenous mammalian	0.0313	CDKN1A,PTGS2
MMP14	peptidase	0.0313	CDKN1A,PTGS2
mir-27	microRNA	0.0313	DLL4,PTGS2
miR-22-3p (miRNAs w/seed AGCUGCC)	mature microRNA	0.0313	CHD7,MECOM
ANXA1	other	0.0313	PTGS2,TIFA
INHBA	growth factor	0.0317	ACVR2A,CDKN1A,CHD7,RGS16,SMARCD1
sulprostone	chemical drug	0.0317	PTGS2
O6-benzylguanine	chemical drug	0.0317	CDKN1A
chloride	chemical - endogenous mammalian	0.0317	PTGS2
beryllium sulfate	chemical toxicant	0.0317	CDKN1A
Calcineurin B	group	0.0317	CDKN1A
Tropomyosin	group	0.0317	TPM3
TFIIH	complex	0.0317	CDKN1A
PD-0332991	chemical drug	0.0317	CDK6
W146	chemical reagent	0.0317	PTGS2
imperatorin	chemical - endogenous non-mammalian	0.0317	PTGS2
KDM4D	other	0.0317	CDKN1A
p53cp	other	0.0317	CDKN1A
ZNF346	other	0.0317	CDKN1A
RFFL	enzyme	0.0317	CDKN1A
TTC5	other	0.0317	CDKN1A
CMYA5	other	0.0317	TNNI1
PTPMT1	phosphatase	0.0317	CDKN1A
PYHIN1	other	0.0317	CDKN1A
N4BP2L2	other	0.0317	CDKN1A
USP22	peptidase	0.0317	CDKN1A
PRPF19	enzyme	0.0317	CDKN1A
KDM4A	transcription regulator	0.0317	CDKN1A
GPR68	G-protein coupled receptor	0.0317	PTGS2
Eif2	complex	0.0317	PTGS2
proanthocyanidin derivative	chemical - other	0.0317	ATG7
astragalin	chemical - endogenous non-mammalian	0.0317	PTGS2
pycnogenols	chemical drug	0.0317	PTGS2
YEATS4	transcription regulator	0.0317	CDKN1A
pinoresinol	chemical - endogenous non-mammalian	0.0317	PTGS2
RNF144B	enzyme	0.0317	CDKN1A
GSK0660	chemical reagent	0.0317	FBXO32
CELA2A	peptidase	0.0317	CDKN1A
BANP	other	0.0317	CDKN1A
PMEPA1	other	0.0317	CDKN1A
MCRS1	other	0.0317	CDKN1A
CUL4A	other	0.0317	CDKN1A
RNF34	enzyme	0.0317	CDKN1A
miR-516a-3p (and other miRNAs w/seed GCUUCCU)	mature microRNA	0.0317	SULF1
miR-376a-5p (miRNAs w/seed UAGAUUC)	mature microRNA	0.0317	SLC16A1
TRIM63	enzyme	0.0317	FBXO32
LCOR	transcription regulator	0.0317	CDKN1A
SRCAP	transcription regulator	0.0317	CDKN1A
EID2	other	0.0317	CDKN1A
ARG1	enzyme	0.0317	CDKN1A
PLIN2	other	0.0317	UCP2
TRAF7	enzyme	0.0317	CFLAR
SYF2	other	0.0317	CDKN1A
RGD1560225	other	0.0317	PTGS2
KLF7	transcription regulator	0.0317	CDKN1A
BLM	enzyme	0.0317	CDKN1A
AP2A2	transporter	0.0317	CDKN1A
RAP1A	enzyme	0.0317	CDKN1A
HES6	transcription regulator	0.0317	CDKN1A
ITGB8	other	0.0317	CDKN1A
COPS2	transcription regulator	0.0317	CDKN1A
ERC1	other	0.0317	PTGS2
CTH	enzyme	0.0317	CDKN1A
PLA2G5	enzyme	0.0317	PTGS2
BUB3	other	0.0317	CDKN1A
CASP8AP2	transcription regulator	0.0317	CFLAR
NOC2L	transcription regulator	0.0317	CDKN1A
UIMC1	other	0.0317	CDKN1A
O-(chloroacetylcarbamoyl)fumagillol	chemical drug	0.0317	CDKN1A
benzoquinone	chemical - endogenous mammalian	0.0317	NGF
AA-861	chemical reagent	0.0317	PTGS2
dephostatin	chemical reagent	0.0317	CDKN1A
tipifarnib	chemical drug	0.0317	CDKN1A
amifostine	chemical drug	0.0317	PTGS2
10-decarbamoylmitomycin C	chemical toxicant	0.0317	CDKN1A
tenidap	chemical drug	0.0317	PTGS2
acacetin	chemical - endogenous non-mammalian	0.0317	PTGS2
12-hydroxyeicosatetraenoic acid	chemical - endogenous mammalian	0.0317	PTGS2
S-allyl-L-cysteine	chemical - endogenous non-mammalian	0.0317	PTGS2
epiallopregnanolone	chemical - endogenous mammalian	0.0317	PTGS2
ANGPT2	growth factor	0.0332	CDKN1A,HSPA1A/HSPA1B,PDIA6,PTGS2
prostaglandin D2	chemical - endogenous mammalian	0.0335	HSPA1A/HSPA1B,PTGS2
4-hydroxynonenal	chemical toxicant	0.0335	HSPA1A/HSPA1B,PTGS2
cyclopamine	chemical reagent	0.0335	CDKN1A,PTGS2
LDL	complex	0.0337	AKAP1,CDKN1A,CFLAR,DLL4,OSCAR,PTGS2
PPP3CA	phosphatase	0.0337	CDKN1A,PTGS2,TNNI1
RORA	ligand-dependent nuclear receptor	0.0339	PTGS2,SLC2A3,SLC41A2,UCP2,USP53
NOTCH1	transcription regulator	0.0354	CDKN1A,CFLAR,DLL4,MCAM,PTGS2
RASSF5	other	0.0359	CDKN1A,PDCD2
NOTCH3	transcription regulator	0.0359	CDKN1A,CFLAR
CALR	transcription regulator	0.0359	CDKN1A,PTGS2
PRKD1	kinase	0.0359	CFLAR,PTGS2
tempol	chemical drug	0.0359	PTGS2,UCP2
SMAD7	transcription regulator	0.037	ACVR2A,CDKN1A,CFLAR,TPM3
CAV1	transmembrane receptor	0.037	CDKN1A,HSPA8,SLC2A3,ST6GALNAC4
methotrexate	chemical drug	0.0376	ACSS2,AK4,CDKN1A,CTSS,PBX1,PTGS2
MAP2K6	kinase	0.0377	CDKN1A,OSCAR,PTGS2
BAK1	other	0.0382	PDIA6,TRAF3
MYOG	transcription regulator	0.0382	CDKN1A,FBXO32
RPS6KB1	kinase	0.0382	CDKN1A,CFLAR
SPHK1	kinase	0.0382	CDKN1A,PTGS2
R-WIN 55,212	chemical reagent	0.0382	CDK6,TFDP2
alpha-tocopherol	chemical drug	0.0382	HSPA1A/HSPA1B,UCP2
methyl 2-cyano-3,12-dioxoolean-1,9-dien-28-oate	chemical drug	0.0382	CFLAR,PTGS2
sterol	chemical - endogenous mammalian	0.0382	ACSS2,IDH1
WNT1	cytokine	0.039	CDKN1A,DLL4,ISLR,PTGS2
SREBF2	transcription regulator	0.0391	ACSS2,CDKN1A,IDH1
TNFSF11	cytokine	0.0396	CDKN1A,OSCAR,PTGS2,RGS16,SEL1L,SERPINB9
SMARCA4	transcription regulator	0.0398	ATP2B4,CDKN1A,CTSS,FBLIM1,GYS1,MAP1B,ST6GALNAC4
cadmium	chemical toxicant	0.0405	CDKN1A,GNS,PTGS2
diclofenac	chemical drug	0.0407	CDKN1A,PTGS2
fluvastatin	chemical drug	0.0407	CDKN1A,PTGS2
P38 MAPK	group	0.041	ATG7,CDKN1A,CFLAR,FBXO32,NGF,PTGS2,TNNI1
EDN1	cytokine	0.0418	HSPA8,MCAM,PDIA6,PTGS2,TPM3
nifedipine	chemical drug	0.042	ATP2B4,NGF,PTGS2
ganciclovir	chemical drug	0.0421	CDKN1A
L-alanine	chemical - endogenous mammalian	0.0421	CDKN1A
L-aspartic acid	chemical - endogenous mammalian	0.0421	CDKN1A
teniposide	chemical drug	0.0421	CDKN1A
Ro 25-6760	chemical toxicant	0.0421	CDKN1A
Nfatc	group	0.0421	PTGS2
8-chloro-cAMP	chemical drug	0.0421	PTGS2
exisulind	chemical drug	0.0421	CDKN1A
NF-kappaB decoy	biologic drug	0.0421	PTGS2
Cpla2	group	0.0421	PTGS2
tozasertib	chemical drug	0.0421	CDKN1A
tylophorine	chemical drug	0.0421	PTGS2
nebivolol	chemical drug	0.0421	PTGS2
NVP-AUY922	chemical drug	0.0421	HSPA1A/HSPA1B
RNASEH2B	other	0.0421	CDKN1A
PADI4	enzyme	0.0421	CDKN1A
CINP	other	0.0421	CDKN1A
MELK	kinase	0.0421	CDKN1A
DNAJB4	other	0.0421	CDKN1A
SGPL1	enzyme	0.0421	PTGS2
LIN9	other	0.0421	CDKN1A
KLF16	transcription regulator	0.0421	CDKN1A
K Channel	complex	0.0421	CDKN1A
Sapk	group	0.0421	FBXO32
Lefty	group	0.0421	CDKN1A
CDCA2	other	0.0421	CDKN1A
P-TEFb	complex	0.0421	CDKN1A
carvacrol	chemical - endogenous non-mammalian	0.0421	PTGS2
PARG	enzyme	0.0421	PTGS2
Muc2	other	0.0421	PTGS2
MIR129	group	0.0421	CDK6
TOPORS	enzyme	0.0421	CDKN1A
EIF5A	translation regulator	0.0421	CDKN1A
CALCR	G-protein coupled receptor	0.0421	CDKN1A
SYNM	other	0.0421	CDKN1A
KAT7	enzyme	0.0421	CDKN1A
BOP1	other	0.0421	CDKN1A
TIA1	other	0.0421	PTGS2
USP11	peptidase	0.0421	CDKN1A
PIP5K1C	kinase	0.0421	PIP5K1B
Cbx3	other	0.0421	CDKN1A
BRF1	transcription regulator	0.0421	CDKN1A
FKBP1A	enzyme	0.0421	CDKN1A
UBE2D1	enzyme	0.0421	PTGS2
Rcor1	other	0.0421	STMN2
SULT1E1	enzyme	0.0421	PTGS2
SNRK	kinase	0.0421	CACYBP
MME	peptidase	0.0421	Map2
KRIT1	other	0.0421	DLL4
LETMD1	other	0.0421	CDKN1A
GTF2IRD1	transcription regulator	0.0421	TNNI1
WRN	enzyme	0.0421	CDKN1A
SAG	other	0.0421	NSF
PPP5C	phosphatase	0.0421	CDKN1A
QKI	other	0.0421	MAP1B
ID4	transcription regulator	0.0421	CDKN1A
RRM2B	enzyme	0.0421	CDKN1A
furosemide	chemical drug	0.0421	PTGS2
2-cyclohexen-1-one	chemical - endogenous non-mammalian	0.0421	PTGS2
allyl isothiocyanate	chemical toxicant	0.0421	PTGS2
1-butanol	chemical - endogenous non-mammalian	0.0421	PTGS2
chloramphenicol	chemical drug	0.0421	CDKN1A
lansoprazole	chemical drug	0.0421	PTGS2
1,2-dimethylhydrazine	chemical toxicant	0.0421	PTGS2
7,8-dihydro-7,8-dihydroxybenzo(a)pyrene 9,10-oxide	chemical toxicant	0.0421	PTGS2
4-methylcatechol	chemical - endogenous mammalian	0.0421	NGF
cadmium sulfate	chemical toxicant	0.0421	PTGS2
vanadium pentoxide	chemical toxicant	0.0421	PTGS2
aclarubicin	chemical drug	0.0421	PTGS2
rutin	chemical toxicant	0.0421	PTGS2
L-asparagine	chemical - endogenous mammalian	0.0421	CDKN1A
thymeleatoxin	chemical toxicant	0.0421	CDKN1A
rubitecan	chemical drug	0.0421	CFLAR
IRS1	enzyme	0.0421	FBXO32,PHB,TNNI1,UCP2
BMP4	growth factor	0.0421	ACVR2A,CDKN1A,DEK,SULF1
Fc gamma receptor	group	0.0432	CDKN1A,CFLAR
KDR	kinase	0.0432	DLL4,PTGS2
KAT2B	transcription regulator	0.0432	CDKN1A,PTGS2
green tea polyphenol	chemical drug	0.0432	CDKN1A,PTGS2
4-methylnitrosoamino-1-(3-pyridinyl)-1-butanone	chemical toxicant	0.0432	CDKN1A,PTGS2
mitomycin C	chemical drug	0.0432	CDKN1A,MCAM
acetovanillone	chemical drug	0.0432	PTGS2,UCP2
geldanamycin	chemical - endogenous non-mammalian	0.0435	CFLAR,HSPA1A/HSPA1B,PTGS2
rottlerin	chemical toxicant	0.0435	CDK6,CDKN1A,PTGS2
tunicamycin	chemical - endogenous non-mammalian	0.0443	CDKN1A,PDIA6,PTGS2,SEL1L
DYSF	other	0.048	CTSS,GDF11,HSPA1A/HSPA1B
PIM1	kinase	0.0484	CDKN1A,OSCAR
9,10-dimethyl-1,2-benzanthracene	chemical toxicant	0.0484	CDKN1A,PTGS2
non-microRNA targets
Upstream Regulator	Molecule Type	p-value of overlap	Target molecules in dataset
MAPT	kinase	0.000111	ACTG1,ANP32A,ATP1A3,ATP5D,CLTB,DPYSL2,EEF1G,ENO1,HSP90AA1,HSPA5,MAP6,NAPB,NME1,TPM2,TUBB2A,UCHL1
RAF1	kinase	0.000198	ACOT7,ATP6V1B1,BCL6,CA2,CTNNB1,DIO2,ERBB2,HSPB1,MCM8,RPS2,TPM2,TSC22D1,TUBB2A,TUBG1
2-amino-1-methyl-6-phenylimidazo(4,5-b)pyridine	chemical drug	0.000362	CCT2,CCT4,CCT8,G3BP1,HSP90AA1,HSPA5
TBX4	transcription regulator	0.000474	FGF10,TBX2
PSEN1	peptidase	0.00062	ACTG1,ANP32A,ATP1A3,ATP5D,CLTB,CTNNB1,DPYSL2,EEF1G,ENO1,GAS5,GJA1,HSP90AA1,HSPA5,MAP6,NAPB,NME1,TPM2,TUBB2A,UCHL1
1,2-dithiol-3-thione	chemical reagent	0.000671	ACTG1,DDX50,ESD,GNA11,HM13,HSP90AA1,Pfn2,PRDX1,PSMB3,PSMB5,PSMD12,RRS1,SRXN1
HTT	transcription regulator	0.000746	ALDOC,ANP32A,ATP1A3,BCL6,CITED2,COX4I2,CTNNB1,DDX50,DIO2,FDFT1,FXYD6,HMGB2,HSPA5,MDH2,MT-CO3,NTS,PFKM,Pfn2,PLOD3,RRS1,SART1,SERPINA3,SGTA,SST,STAU1,SYVN1,TPM2,UCHL1,ZIC3
methimazole	chemical drug	0.000908	DIO2,PRDX1,SLC26A5,SST,VLDLR
HSF2	transcription regulator	0.00227	CCT2,CCT4,CCT8,HSPB1
NFE2L2	transcription regulator	0.00366	ACTG1,DDX50,ESD,GNA11,HM13,HSP90AA1,IFNGR2,Pfn2,PRDX1,PSMB3,PSMB5,PSMD12,RRS1,SCG2,SERPINA3,SRXN1,SYT5
novobiocin	chemical drug	0.00925	CA9,ERBB2
mir-296	microRNA	0.00925	CA9,HGS
Pdx1	transcription regulator	0.00925	PCSK1,SST
MGEA5	enzyme	0.0097	ACTG1,ALDOC,CD99L2,CTNNB1,ELF1,FDFT1,IFNGR2,LPHN2,MAMLD1,PFKM,RAP2A
TCF	group	0.0112	CCT8,DIO2,GJA1,PLS3,SERPINA3,TSC22D1
GJA1	transporter	0.0116	GJA1,GJB2,NOV
VEGFC	growth factor	0.0122	FLT4,PROX1
KDM5B	transcription regulator	0.013	AURKA,DHCR24,PLS3,PRPS1,PTPLA,RNF40,TUBB2A
CD 437	chemical drug	0.0143	CCT2,ENO1,HMGN2,HSP90AA1,INO80B,NME1,RPS2,SET,SSR2,UQCRC2
APP	other	0.0156	ACTG1,ALDOC,ANP32A,ATP1A3,ATP5D,CASP9,CLTB,CTNNB1,DPYSL2,EEF1G,ENO1,ERBB2,HSP90AA1,HSPA5,HSPB1,MAP6,MT-CO3,NAPB,NME1,OGN,PJA1,SET,TPM2,TUBB2A,UCHL1
dithiothreitol	chemical reagent	0.0166	ERBB2,HSPA5,SYVN1
FOLR1	transporter	0.0169	ALDOC,AOC3,GAS5,MRPS6,SLC3A2,TNFRSF11A
ADORA2A	G-protein coupled receptor	0.0175	ALDOC,ATP1A3,ATP6AP1,KLC1,NAPB,PCSK1,TUBB2A
gentamicin	chemical drug	0.018	DDX50,GAS5,GJB2,HSP90AA1,HSPA5,HSPB1,NME1,PHGDH,PLLP,PRPS1,TSC22D1
E. coli serotype 0127B8 lipopolysaccharide	chemical - endogenous non-mammalian	0.018	ADRA2A,CHST8,DERL1,DIO2,GJA1,GJB2,HSPA5,IL17D,SEMA4A
bromobenzene	chemical toxicant	0.0183	FDFT1,HSP90AA1,HSPA5,HSPB1,TSC22D1
PHF21A	other	0.019	PTPRN,SCG2
TBX1	transcription regulator	0.019	FGF10,FLT4
SNCA	other	0.0193	HSPA5,LRRK2,MDH2,TUBG1,UCHL1
HNF4A	transcription regulator	0.0211	ACAD8,ADPRH,ARFGAP1,BCL6,CCNT1,CCT8,CTNNB1,CYTH2,DDX49,DERL1,ELP2,EXOSC2,FAIM2,FTSJ1,FXYD6,GIPC2,GJB2,GPATCH3,GPR37,HMGB2,HSPA5,ING3,MCM8,MDH2,MRPL51,MRPS23,MRPS28,NME1,NUFIP1,OPA1,Pfn2,PPFIBP1,PPP1R12B,PRMT7,PRPS1,PSMB5,PTPRN,RAI2,RBM18,RNF40,SERPINA3,SHISA5,SLC16A6,SLC17A5,Slco1a4,SPAST,SRP68,SSR2,STK19,TAF6,TDRD3,TIMM9,TMEM123,TTC26,UCHL1,WDR46
GAST	other	0.0215	CTNNB1,HMGB2,MDH2,RPL35A,SPOP
atractyloside	chemical toxicant	0.0218	MT-CO3
5-HTR3	group	0.0218	HTR3A
MARCH6	enzyme	0.0218	DIO2
AHSA1	other	0.0218	MC4R
N-(1-acetylpiperidin-4-yl)-4-fluorobenzamide	chemical drug	0.0218	SST
CACYBP	other	0.0218	CTNNB1
PDLIM7	other	0.0218	ORAI1
RYR2	ion channel	0.0218	CAPN10
RXFP2	G-protein coupled receptor	0.0218	CTNNB1
PLOD1	enzyme	0.0218	GJA1
LRRFIP2	other	0.0218	CTNNB1
ADARB1	enzyme	0.0218	PRPS1
PKP2	other	0.0218	GJA1
miR-548d-3p (and other miRNAs w/seed AAAAACC)	mature microRNA	0.0218	ERBB2
mir-198	microRNA	0.0218	CCNT1
miR-706 (miRNAs w/seed GAGAAAC)	mature microRNA	0.0218	SLC3A2
miR-2861 (and other miRNAs w/seed GGGCCUG)	mature microRNA	0.0218	HDAC5
WIF1	other	0.0218	CTNNB1
FRAT2	other	0.0218	CTNNB1
AURKAIP1	enzyme	0.0218	AURKA
COL10A1	other	0.0218	HSPA5
RASGRP2	other	0.0218	RAP2A
C8orf44-SGK3/SGK3	kinase	0.0218	CTNNB1
KDELR1	transporter	0.0218	HSPA5
MAP7	other	0.0218	TRPV4
PHF5A	transcription regulator	0.0218	GJA1
SENP2	peptidase	0.0218	CTNNB1
LIN7C	other	0.0218	CTNNB1
DECR1	enzyme	0.0218	ERBB2
gastric acid	chemical - endogenous mammalian	0.0218	SST
tartaric acid	chemical reagent	0.0218	ERBB2
ITPR1	ion channel	0.0229	ERBB2,RAPSN
ELK3	transcription regulator	0.0229	CCT8,ERBB2
lactacystin	chemical - protease inhibitor	0.0252	CCT2,EBNA1BP2,GJA1,HMGB2,HSPA5,HSPB1,RANBP1,SLC3A2,TUBB2A
beta-estradiol	chemical - endogenous mammalian	0.027	AP3D1,APBB1,ARRB2,AURKA,BCL6,CA2,CASP9,CCT2,CITED2,CSE1L,CTNNB1,DERL1,ELF1,ENO1,ERBB2,FARSA,FDFT1,GIPC2,GJA1,GJB2,HDAC5,HSD17B7,HSPA5,HSPB1,IFNGR2,MAMLD1,MATN2,NME1,NTS,OGN,PRPS1,PTPRN,RANBP1,RAPSN,SAP30,SCG2,SERPINA3,SET,SLC3A2,SRSF5,SSR2,SST,STK16,TMEM150C,TSC22D1,TUBG1
perhexiline	chemical drug	0.0271	GPATCH3,SERPINA3
PCSK2	peptidase	0.0271	PCSK1,SST
SATB1	transcription regulator	0.0285	ABTB1,ACTG1,CDK19,HLA-DMB,HSP90AA1,XAF1
IGF1R	transmembrane receptor	0.0291	ATP5D,HSPA5,IFNGR2,NME1,RPL10A,RPL35A,SCG2,TPM2,UQCRC2
KDR	kinase	0.0294	ANP32A,NME1,SET
SRC	kinase	0.0297	CA2,CTNNB1,ENO1,ERBB2,GJA1,TNFRSF11A
ATF4	transcription regulator	0.0309	CA9,CTNNB1,HSPA5,PHGDH,SLC3A2,SST
TNFRSF11B	transmembrane receptor	0.0315	CA2,TNFRSF11A
hymecromone	chemical drug	0.0315	CASP9,ERBB2
HIF1A	transcription regulator	0.0323	ALDOC,AURKA,CA9,CCNT1,CITED2,ENO1,ERBB2,GJA1,HSPA5,MT-CO3,NOV,SCG2
NEUROD1	transcription regulator	0.0346	INSM1,PCSK1,ST18
ACTB	other	0.0363	AURKA,PPP1R12B
epigallocatechin-gallate	chemical drug	0.0371	CA2,CASP9,CTNNB1,ERBB2,GJA1,GJB2,SCG2,TOLLIP,ZIC3
CD3	complex	0.0374	BCL6,GPR37,HGS,HMGN2,HSP90AA1,HSPA5,MDH2,NME1,OGN,ORAI1,PDE4A,PSMD12,RAB8A,RPL35A,SLC26A5,SMS,SPOP,TFCP2,TNFRSF11A,TOM1L1,XAF1
trichloroethylene	chemical toxicant	0.0375	CITED2,DHCR24,PLS3,PTMS
benzene	chemical toxicant	0.0375	CITED2,DHCR24,PLS3,PTMS
thapsigargin	chemical toxicant	0.0385	BCL6,CA9,CAPN10,DIO2,ERBB2,HSPA5,SYVN1
PD98059	chemical - kinase inhibitor	0.0399	ACOT7,APOBEC3B,ATP6V1B1,BCL6,CA2,CTNNB1,DIO2,ENO1,ERBB2,GJA1,HSPA5,MCM8,RPS2,SLC3A2,TNFRSF11A,TSC22D1,TUBB2A,UQCRC2
ATXN1	transcription regulator	0.0412	HMGB2,TRPC3
clorobiocin	chemical drug	0.0431	ERBB2
IPI-504	chemical drug	0.0431	ERBB2
silipide	chemical drug	0.0431	ERBB2
HTF	other	0.0431	ERBB2
GJA3	transporter	0.0431	GJA1
ALX3	transcription regulator	0.0431	SST
PACS2	other	0.0431	HSPA5
POLG	enzyme	0.0431	MT-CO3
IL3RA	transmembrane receptor	0.0431	PROX1
USP9X	peptidase	0.0431	CTNNB1
ACPP	phosphatase	0.0431	ERBB2
mir-127	microRNA	0.0431	BCL6
miR-548h-5p (and other miRNAs w/seed AAAGUAA)	mature microRNA	0.0431	ERBB2
mir-383	microRNA	0.0431	RBMS1
PNKP	kinase	0.0431	MT-CO3
BMP1	peptidase	0.0431	OGN
DST	other	0.0431	HSPA5
MED6	transcription regulator	0.0431	AURKA
FRAT1	other	0.0431	CTNNB1
PLCD4	enzyme	0.0431	ERBB2
PPP2R5A	phosphatase	0.0431	CTNNB1
econazole	chemical drug	0.0431	HSPA5
tianeptine	chemical drug	0.0431	DPYSL2
isoniazid	chemical drug	0.0431	TRPC3
gabazine	chemical drug	0.0431	GJA1
oxazepam	chemical drug	0.0431	TSC22D1
sodium arsenate	chemical toxicant	0.0431	PRDX1
atosiban	biologic drug	0.0431	GJA1
coumermycin	chemical drug	0.0431	ERBB2
(6S)-hydroxyhyoscyamine	chemical - endogenous non-mammalian	0.0431	HSPA5
STAT4	transcription regulator	0.0454	ALDOC,AP2A2,BANP,GAS5,GJA1,HEXB,Pfn2,SH3BP4,VLDLR
PRMT5	enzyme	0.0465	NME1,ST7
allyl sulfide	chemical drug	0.0465	Slco1a4,TRPC3
desmopressin	biologic drug	0.0468	ANP32A,CTNNB1,ENO1,PLS3,RMDN3

## Sheet: GO terms (DAVID)
all genes
Category	Term	Count (number of genes)	% (of all genes)	P Value	Fold Enrichment	False Discovery Rate	Genes
GOTERM_MF_FAT	GO:0000287~magnesium ion binding	29	4.34132	0.000184576	2.16593	0.272009	NM_007414, NM_010191, NM_029688, NM_053261, NM_001031664, NM_021537, NM_144921, NM_009097, NM_007396, NM_027192, NM_029945, NM_010497, NM_011299, NM_009612, NM_177167, NM_001163487, NM_019737, NM_026364, NM_001128601, NM_173751, NM_134029, NM_176968, NM_008704, NM_008740, NM_026829, NM_023119, NM_021463, NM_177388, NM_133741, NM_175331
GOTERM_MF_FAT	GO:0008092~cytoskeletal protein binding	26	3.89222	0.00239522	1.91842	3.47669	NM_177710, NM_001039934, NM_028021, NM_053214, NM_174874, NM_025895, NM_001162870, NM_001163513, NM_009228, NM_009416, NM_001037761, NM_145629, NM_199465, NM_183171, NM_008634, NM_021500, NM_030727, NM_145144, NM_011738, NM_010837, NM_008704, NM_146243, NM_198599, NM_022023, NM_019410, NM_021467
GOTERM_MF_FAT	GO:0046933~hydrogen ion transporting ATP synthase activity, rotational mechanism	4	0.598802	0.00469432	11.108	6.70757	NM_007508, NM_134157, NM_018794, NM_025313
GOTERM_MF_FAT	GO:0042623~ATPase activity, coupled	16	2.39521	0.00662596	2.19172	9.34383	NM_007508, NM_028021, NM_025313, NM_001029878, NM_001039556, NM_001024922, NM_001162870, NM_001167949, NM_001081417, NM_018794, NM_134157, NM_031165, NM_026500, NM_008740, NM_053183, NM_144921
GOTERM_MF_FAT	GO:0019829~cation-transporting ATPase activity	5	0.748503	0.0082364	6.10943	11.4885	NM_007508, NM_134157, NM_018794, NM_025313, NM_001167949
GOTERM_MF_FAT	GO:0003735~structural constituent of ribosome	12	1.79641	0.0106736	2.42759	14.6443	NM_026517, NM_025595, NM_024277, NM_011287, NM_030116, NM_008503, NM_080456, NM_016844, NM_009082, NM_021338, NM_024174, NM_010655
GOTERM_MF_FAT	GO:0046961~proton-transporting ATPase activity, rotational mechanism	4	0.598802	0.0117486	8.1459	16.0027	NM_007508, NM_134157, NM_018794, NM_025313
GOTERM_MF_FAT	GO:0003779~actin binding	17	2.54491	0.0278818	1.80313	34.1151	NM_177710, NM_028021, NM_053214, NM_021500, NM_025895, NM_145144, NM_011738, NM_009228, NM_009416, NM_145629, NM_001037761, NM_199465, NM_146243, NM_022023, NM_019410, NM_008634, NM_021467
GOTERM_MF_FAT	GO:0000166~nucleotide binding	87	13.024	0.0322715	1.21741	38.3713	NM_010479, NM_028021, NM_001079695, NM_025730, NM_001162870, NM_153116, NM_021537, NM_025648, NM_009033, NM_031165, NM_026500, NM_008141, NM_026551, NM_023126, NM_053183, NM_008999, NM_001145827, NM_010480, NM_001111015, NM_133752, NM_153405, NM_007396, NM_009450, NM_011497, NM_009837, NM_011956, NM_027192, NM_010497, NM_001024922, NM_011299, NM_029519, NM_009612, NM_013716, NM_001167949, NM_0010…
GOTERM_MF_FAT	GO:0003723~RNA binding	32	4.79042	0.0332408	1.45463	39.2759	NM_009206, NM_013745, NM_010880, NM_001109906, NM_001079695, NM_027187, NM_146032, NM_001024952, NM_025648, NM_026500, NM_009033, NM_144886, NM_009277, NM_053183, NM_011287, NM_008503, NM_029839, NM_009833, NM_153405, NM_026434, NM_001024922, NM_183322, NM_080456, NM_021311, NM_013716, NM_021568, NM_026988, NM_172605, NM_011112, NM_133800, NM_009648, NM_001081956
GOTERM_MF_FAT	GO:0005524~ATP binding	60	8.98204	0.0408501	1.27015	45.9592	NM_010479, NM_028021, NM_025730, NM_001162870, NM_021537, NM_025648, NM_031165, NM_026500, NM_026551, NM_053183, NM_001145827, NM_010480, NM_001111015, NM_007396, NM_011497, NM_009837, NM_011956, NM_027192, NM_001024922, NM_011299, NM_009612, NM_013716, NM_001167949, NM_001081417, NM_018794, NM_009609, NM_008740, NM_008846, NM_146243, NM_011112, NM_026829, NM_133741, NM_009840, NM_025676, NM_0010…
GOTERM_MF_FAT	GO:0017076~purine nucleotide binding	75	11.2275	0.0430293	1.2245	47.7428	NM_010479, NM_028021, NM_025730, NM_001162870, NM_153116, NM_021537, NM_025648, NM_031165, NM_026500, NM_008141, NM_026551, NM_023126, NM_053183, NM_008999, NM_001145827, NM_010480, NM_001111015, NM_133752, NM_007396, NM_009450, NM_011497, NM_009837, NM_011956, NM_027192, NM_001024922, NM_011299, NM_029519, NM_009612, NM_013716, NM_001167949, NM_001081417, NM_018794, NM_009609, NM_008740, NM_0088…
GOTERM_MF_FAT	GO:0016887~ATPase activity	16	2.39521	0.0434198	1.73934	48.0567	NM_007508, NM_028021, NM_025313, NM_001029878, NM_001039556, NM_001024922, NM_001162870, NM_001167949, NM_001081417, NM_018794, NM_134157, NM_031165, NM_026500, NM_008740, NM_053183, NM_144921
GOTERM_MF_FAT	GO:0030554~adenyl nucleotide binding	63	9.43114	0.043885	1.25373	48.4281	NM_010479, NM_028021, NM_025730, NM_001162870, NM_021537, NM_025648, NM_031165, NM_026500, NM_026551, NM_053183, NM_001145827, NM_010480, NM_001111015, NM_007396, NM_011497, NM_009837, NM_011956, NM_027192, NM_001024922, NM_011299, NM_009612, NM_013716, NM_001167949, NM_001081417, NM_018794, NM_009609, NM_008740, NM_008846, NM_146243, NM_011112, NM_026829, NM_133741, NM_009840, NM_025676, NM_0010…
GOTERM_MF_FAT	GO:0032553~ribonucleotide binding	72	10.7784	0.048239	1.22461	51.787	NM_010479, NM_028021, NM_025730, NM_001162870, NM_153116, NM_021537, NM_025648, NM_031165, NM_026500, NM_008141, NM_026551, NM_023126, NM_053183, NM_008999, NM_001145827, NM_010480, NM_001111015, NM_133752, NM_007396, NM_009450, NM_011497, NM_009837, NM_011956, NM_027192, NM_001024922, NM_011299, NM_029519, NM_009612, NM_013716, NM_001167949, NM_001081417, NM_018794, NM_009609, NM_008740, NM_0088…
GOTERM_MF_FAT	GO:0032555~purine ribonucleotide binding	72	10.7784	0.048239	1.22461	51.787	NM_010479, NM_028021, NM_025730, NM_001162870, NM_153116, NM_021537, NM_025648, NM_031165, NM_026500, NM_008141, NM_026551, NM_023126, NM_053183, NM_008999, NM_001145827, NM_010480, NM_001111015, NM_133752, NM_007396, NM_009450, NM_011497, NM_009837, NM_011956, NM_027192, NM_001024922, NM_011299, NM_029519, NM_009612, NM_013716, NM_001167949, NM_001081417, NM_018794, NM_009609, NM_008740, NM_0088…
GOTERM_MF_FAT	GO:0032559~adenyl ribonucleotide binding	60	8.98204	0.0494742	1.25536	52.7021	NM_010479, NM_028021, NM_025730, NM_001162870, NM_021537, NM_025648, NM_031165, NM_026500, NM_026551, NM_053183, NM_001145827, NM_010480, NM_001111015, NM_007396, NM_011497, NM_009837, NM_011956, NM_027192, NM_001024922, NM_011299, NM_009612, NM_013716, NM_001167949, NM_001081417, NM_018794, NM_009609, NM_008740, NM_008846, NM_146243, NM_011112, NM_026829, NM_133741, NM_009840, NM_025676, NM_0010…
GOTERM_CC_FAT	GO:0005783~endoplasmic reticulum	50	7.48503	0.000377503	1.67654	0.517008	NM_010338, NM_010476, NM_011962, NM_153546, NM_001162870, NM_025448, NM_019419, NM_024207, NM_026638, NM_030692, NM_133660, NM_153508, NM_170597, NM_008144, NM_010865, NM_011198, NM_029945, NM_148941, NM_028766, NM_001029982, NM_028769, NM_019537, NM_146091, NM_027959, NM_001159551, NM_009648, NM_133807, NM_001039089, NM_013609, NM_001004173, NM_022310, NM_010191, NM_028710, NM_134020, NM_0011099…
GOTERM_CC_FAT	GO:0005829~cytosol	36	5.38922	0.000593267	1.84255	0.811393	NM_029688, NM_015733, NM_025894, NM_019419, NM_053179, NM_011274, NM_019442, NM_172416, NM_025842, NM_031165, NM_007669, NM_013502, NM_016891, NM_145404, NM_010480, NM_029815, NM_133737, NM_010288, NM_011670, NM_008634, NM_025783, NM_007508, NM_009837, NM_001024468, NM_010497, NM_001077696, NM_013716, NM_001163487, NM_011971, NM_007636, NM_133348, NM_009801, NM_023871, NM_023119, NM_001025360, NM…
GOTERM_CC_FAT	GO:0005840~ribosome	17	2.54491	0.00135958	2.48792	1.85042	NM_013745, NM_030116, NM_011299, XM_908296, NM_080456, NM_021338, NM_025434, NM_025595, NM_026517, NM_024277, NM_011287, NM_008503, NM_016844, NM_009082, NM_024174, NM_009097, NM_010655
GOTERM_CC_FAT	GO:0031974~membrane-enclosed lumen	60	8.98204	0.0038376	1.43606	5.14165	NM_010479, NM_007387, NM_033270, NM_023626, NM_007614, NM_133660, NM_001005342, NM_153116, NM_011869, NM_144886, NM_024191, NM_025595, NM_053183, NM_145540, NM_001033140, NM_133752, NM_021788, NM_009786, NM_021500, NM_009315, NM_020000, NM_001077696, NM_001168277, NM_133800, NM_026416, NM_027959, NM_026464, NM_023547, NM_021448, NM_028727, NM_001081008, NM_013609, NM_009324, NM_022310, NM_021511,…
GOTERM_CC_FAT	GO:0016328~lateral plasma membrane	4	0.598802	0.00442862	11.2396	5.91137	NM_008125, NM_030727, NM_001134461, NM_007614
GOTERM_CC_FAT	GO:0030135~coated vesicle	12	1.79641	0.00460508	2.71925	6.14006	NM_016908, NM_021538, NM_175007, NM_172596, NM_025730, NM_009307, NM_138649, NM_001111015, NM_183027, NM_133816, NM_009938, NM_028870
GOTERM_CC_FAT	GO:0016023~cytoplasmic membrane-bounded vesicle	26	3.89222	0.00682601	1.76466	8.97459	NM_013628, NM_022310, NM_011034, NM_175007, NM_007459, NM_025730, NM_138649, NM_183027, NM_016908, NM_021538, NM_024435, NM_008577, NM_031165, NM_016903, NM_010480, NM_001111015, NM_133816, NM_028870, NM_009837, NM_010422, NM_172773, NM_198599, NM_172596, NM_027959, NM_009307, NM_009938
GOTERM_CC_FAT	GO:0030529~ribonucleoprotein complex	28	4.19162	0.00769297	1.70296	10.0594	NM_016714, NM_013745, NM_001109906, NM_010880, XM_908296, NM_146032, NM_009033, NM_009277, NM_025595, NM_018783, NM_011287, NM_008503, NM_016844, NM_024174, NM_010655, NM_009097, NM_030116, NM_011299, NM_080456, NM_021311, NM_021338, NM_025434, NM_021568, NM_024277, NM_026517, NM_016882, NM_009082, NM_001081956
GOTERM_CC_FAT	GO:0031988~membrane-bounded vesicle	26	3.89222	0.00816683	1.73945	10.6472	NM_013628, NM_022310, NM_011034, NM_175007, NM_007459, NM_025730, NM_138649, NM_183027, NM_016908, NM_021538, NM_024435, NM_008577, NM_031165, NM_016903, NM_010480, NM_001111015, NM_133816, NM_028870, NM_009837, NM_010422, NM_172773, NM_198599, NM_172596, NM_027959, NM_009307, NM_009938
GOTERM_CC_FAT	GO:0043228~non-membrane-bounded organelle	88	13.1737	0.00840855	1.28854	10.9457	NM_028021, NM_174874, NM_033270, NM_010439, NM_015759, NM_175007, NM_025449, NM_001162870, NM_007614, NM_001005342, NM_153116, NM_010828, NM_024191, NM_144886, NM_001037761, NM_199465, NM_183171, NM_025595, NM_053183, NM_133754, NM_172946, NM_016844, NM_008634, NM_021788, NM_009450, NM_011497, NM_021500, NM_011956, NM_027192, NM_030116, NM_011299, NM_080456, NM_021338, NM_025434, NM_001081417, NM…
GOTERM_CC_FAT	GO:0043232~intracellular non-membrane-bounded organelle	88	13.1737	0.00840855	1.28854	10.9457	NM_028021, NM_174874, NM_033270, NM_010439, NM_015759, NM_175007, NM_025449, NM_001162870, NM_007614, NM_001005342, NM_153116, NM_010828, NM_024191, NM_144886, NM_001037761, NM_199465, NM_183171, NM_025595, NM_053183, NM_133754, NM_172946, NM_016844, NM_008634, NM_021788, NM_009450, NM_011497, NM_021500, NM_011956, NM_027192, NM_030116, NM_011299, NM_080456, NM_021338, NM_025434, NM_001081417, NM…
GOTERM_CC_FAT	GO:0070013~intracellular organelle lumen	56	8.38323	0.0104896	1.38882	13.4776	NM_010479, NM_007387, NM_033270, NM_023626, NM_007614, NM_133660, NM_001005342, NM_153116, NM_011869, NM_144886, NM_025595, NM_053183, NM_145540, NM_001033140, NM_021788, NM_021500, NM_009315, NM_020000, NM_001077696, NM_001168277, NM_133800, NM_026416, NM_027959, NM_026464, NM_023547, NM_021448, NM_028727, NM_001081008, NM_013609, NM_009324, NM_022310, NM_021511, NM_013745, NM_009090, NM_010880,…
GOTERM_CC_FAT	GO:0043233~organelle lumen	56	8.38323	0.0108346	1.38516	13.8907	NM_010479, NM_007387, NM_033270, NM_023626, NM_007614, NM_133660, NM_001005342, NM_153116, NM_011869, NM_144886, NM_025595, NM_053183, NM_145540, NM_001033140, NM_021788, NM_021500, NM_009315, NM_020000, NM_001077696, NM_001168277, NM_133800, NM_026416, NM_027959, NM_026464, NM_023547, NM_021448, NM_028727, NM_001081008, NM_013609, NM_009324, NM_022310, NM_021511, NM_013745, NM_009090, NM_010880,…
GOTERM_CC_FAT	GO:0031410~cytoplasmic vesicle	29	4.34132	0.0143873	1.60407	18.0408	NM_013628, NM_022310, NM_011034, NM_175007, NM_007459, NM_025730, NM_138649, NM_183027, NM_016908, NM_021538, NM_024435, NM_031165, NM_008577, NM_016903, NM_010480, NM_001111015, NM_133816, NM_028870, NM_009837, NM_008939, NM_010422, NM_172773, NM_001029982, NM_198599, NM_172596, NM_027959, NM_009307, NM_001025360, NM_009938
GOTERM_CC_FAT	GO:0044431~Golgi apparatus part	16	2.39521	0.0154383	1.98054	19.2326	NM_028011, NM_029945, NM_025730, NM_025701, NM_138649, NM_183027, NM_021538, NM_009177, NM_009053, NM_153508, NM_198599, NM_172596, NM_011373, NM_009938, NM_028870, NM_007460
GOTERM_CC_FAT	GO:0030120~vesicle coat	5	0.748503	0.0163427	5.01766	20.2452	NM_021538, NM_172596, NM_183027, NM_009938, NM_028870
GOTERM_CC_FAT	GO:0048475~coated membrane	7	1.0479	0.0165086	3.39124	20.4296	NM_021538, NM_172596, NM_007459, NM_183027, NM_009938, NM_007460, NM_028870
GOTERM_CC_FAT	GO:0030117~membrane coat	7	1.0479	0.0165086	3.39124	20.4296	NM_021538, NM_172596, NM_007459, NM_183027, NM_009938, NM_007460, NM_028870
GOTERM_CC_FAT	GO:0031982~vesicle	29	4.34132	0.0181393	1.57007	22.2218	NM_013628, NM_022310, NM_011034, NM_175007, NM_007459, NM_025730, NM_138649, NM_183027, NM_016908, NM_021538, NM_024435, NM_031165, NM_008577, NM_016903, NM_010480, NM_001111015, NM_133816, NM_028870, NM_009837, NM_008939, NM_010422, NM_172773, NM_001029982, NM_198599, NM_172596, NM_027959, NM_009307, NM_001025360, NM_009938
GOTERM_CC_FAT	GO:0044456~synapse part	15	2.24551	0.0190816	1.98813	23.2404	NM_008067, NM_008939, NM_013745, NM_013561, NM_175007, NM_025730, NM_138649, NM_009228, NM_016908, NM_153508, NM_009307, NM_001111015, NM_010297, NM_028224, NM_009023
GOTERM_CC_FAT	GO:0033178~proton-transporting two-sector ATPase complex, catalytic domain	4	0.598802	0.0208722	6.6115	25.1418	NM_007508, NM_134157, NM_018794, NM_025313
GOTERM_CC_FAT	GO:0005905~coated pit	5	0.748503	0.0256974	4.39045	30.0505	NM_013703, NM_007459, NM_183027, NM_133816, NM_028870
GOTERM_CC_FAT	GO:0012505~endomembrane system	29	4.34132	0.026356	1.52312	30.6969	NM_013703, NM_016714, NM_025574, NM_007459, NM_025858, NM_001134461, NM_019419, NM_024207, NM_183027, NM_030692, NM_009177, NM_021538, NM_009053, NM_153508, NM_011373, NM_001111015, NM_008144, NM_010655, NM_001122818, NM_133816, NM_028870, NM_009786, NM_178667, NM_144521, NM_023565, NM_008846, NM_172596, NM_001159551, NM_009938
GOTERM_CC_FAT	GO:0009898~internal side of plasma membrane	18	2.69461	0.0273495	1.7623	31.6614	NM_175007, NM_007459, NM_029519, NM_183027, NM_009228, NM_025285, NM_001159328, NM_021538, NM_001029982, NM_023126, NM_025292, NM_025846, NM_008999, NM_001122818, NM_009938, NM_028870, NM_007460, NM_009023
GOTERM_CC_FAT	GO:0033180~proton-transporting V-type ATPase, V1 domain	3	0.449102	0.0305631	10.5371	34.6967	NM_007508, NM_134157, NM_018794
GOTERM_CC_FAT	GO:0030136~clathrin-coated vesicle	9	1.34731	0.0315677	2.43163	35.6196	NM_016908, NM_175007, NM_025730, NM_009307, NM_138649, NM_001111015, NM_183027, NM_133816, NM_028870
GOTERM_CC_FAT	GO:0030660~Golgi-associated vesicle membrane	4	0.598802	0.0367849	5.35217	40.2212	NM_021538, NM_183027, NM_009938, NM_028870
GOTERM_CC_FAT	GO:0005798~Golgi-associated vesicle	5	0.748503	0.0377108	3.90262	41.0054	NM_021538, NM_198599, NM_183027, NM_009938, NM_028870
GOTERM_CC_FAT	GO:0030662~coated vesicle membrane	6	0.898204	0.0392467	3.181	42.285	NM_021538, NM_172596, NM_001111015, NM_183027, NM_009938, NM_028870
GOTERM_CC_FAT	GO:0000790~nuclear chromatin	6	0.898204	0.0449547	3.06533	46.8185	NM_021788, NM_010828, NM_013745, NM_025372, NM_009188, NM_181586
GOTERM_BP_FAT	GO:0046907~intracellular transport	32	4.79042	3.83755e-05	2.25191	0.06545	NM_028021, NM_016714, NM_174874, NM_007459, NM_146248, NM_001162870, NM_019419, NM_019632, NM_024207, NM_183027, NM_001159328, NM_021538, NM_008002, NM_010655, NM_011670, NM_024478, NM_007460, NM_028870, NM_009685, NM_028011, NM_011671, NM_008995, NM_018818, NM_011738, NM_053204, NM_013896, NM_011239, NM_023565, NM_025292, NM_172596, NM_001025360, NM_009938
GOTERM_BP_FAT	GO:0070727~cellular macromolecule localization	24	3.59281	0.000158696	2.41837	0.270398	NM_028011, NM_174874, NM_008995, NM_001109906, NM_007459, NM_146248, NM_019419, NM_018818, NM_019632, NM_011738, NM_024207, NM_183027, NM_007614, NM_013896, NM_001159328, NM_023565, NM_025292, NM_172596, NM_008002, NM_010655, NM_009938, NM_024478, NM_028870, NM_007460
GOTERM_BP_FAT	GO:0006886~intracellular protein transport	22	3.29341	0.000321206	2.41764	0.546579	NM_028011, NM_174874, NM_008995, NM_007459, NM_146248, NM_019419, NM_018818, NM_019632, NM_011738, NM_024207, NM_183027, NM_013896, NM_001159328, NM_023565, NM_025292, NM_172596, NM_008002, NM_010655, NM_009938, NM_024478, NM_028870, NM_007460
GOTERM_BP_FAT	GO:0034613~cellular protein localization	23	3.44311	0.0003752	2.3331	0.638181	NM_028011, NM_174874, NM_008995, NM_007459, NM_146248, NM_019419, NM_018818, NM_019632, NM_011738, NM_024207, NM_183027, NM_007614, NM_013896, NM_001159328, NM_023565, NM_025292, NM_172596, NM_008002, NM_010655, NM_009938, NM_024478, NM_028870, NM_007460
GOTERM_BP_FAT	GO:0007507~heart development	18	2.69461	0.00113328	2.44819	1.91593	NM_009324, NM_010301, NM_008937, NM_001077696, NM_033398, NM_030678, NM_001003817, NM_007614, NM_001081417, NM_007764, NM_010828, NM_011859, NM_009575, NM_021442, NM_028835, NM_010288, NM_009188, NM_021467
GOTERM_BP_FAT	GO:0015031~protein transport	34	5.08982	0.00900073	1.58407	14.2943	NM_016714, NM_174874, NM_007459, NM_146248, NM_019419, NM_019632, NM_024207, NM_183027, NM_001159328, NM_021538, NM_025842, NM_023126, NM_008999, NM_008002, NM_010655, NM_025828, NM_024478, NM_007460, NM_028870, NM_025783, NM_028011, NM_008995, NM_145760, NM_018818, NM_011738, NM_053204, NM_013896, NM_008740, NM_023565, NM_175543, NM_025292, NM_028835, NM_172596, NM_009938
GOTERM_BP_FAT	GO:0032319~regulation of Rho GTPase activity	4	0.598802	0.00982111	8.66582	15.4968	NM_009067, NM_009133, NM_009744, NM_133715
GOTERM_BP_FAT	GO:0019941~modification-dependent protein catabolic process	28	4.19162	0.00983389	1.67175	15.5154	NM_175127, NM_133857, NM_172281, NM_029682, NM_025692, NM_174874, NM_001166062, NM_001039644, NM_027994, NM_024207, NM_026346, NM_025287, NM_019712, NM_001083110, NM_001081977, NM_011670, NM_009786, NM_134150, NM_178802, NM_020000, NM_025483, NM_176829, NM_028791, NM_172300, NM_028769, NM_024277, NM_028835, NM_011186
GOTERM_BP_FAT	GO:0043632~modification-dependent macromolecule catabolic process	28	4.19162	0.00983389	1.67175	15.5154	NM_175127, NM_133857, NM_172281, NM_029682, NM_025692, NM_174874, NM_001166062, NM_001039644, NM_027994, NM_024207, NM_026346, NM_025287, NM_019712, NM_001083110, NM_001081977, NM_011670, NM_009786, NM_134150, NM_178802, NM_020000, NM_025483, NM_176829, NM_028791, NM_172300, NM_028769, NM_024277, NM_028835, NM_011186
GOTERM_BP_FAT	GO:0045184~establishment of protein localization	34	5.08982	0.0100302	1.572	15.8007	NM_016714, NM_174874, NM_007459, NM_146248, NM_019419, NM_019632, NM_024207, NM_183027, NM_001159328, NM_021538, NM_025842, NM_023126, NM_008999, NM_008002, NM_010655, NM_025828, NM_024478, NM_007460, NM_028870, NM_025783, NM_028011, NM_008995, NM_145760, NM_018818, NM_011738, NM_053204, NM_013896, NM_008740, NM_023565, NM_175543, NM_025292, NM_028835, NM_172596, NM_009938
GOTERM_BP_FAT	GO:0051603~proteolysis involved in cellular protein catabolic process	29	4.34132	0.0103461	1.64715	16.2579	NM_175127, NM_133857, NM_172281, NM_029682, NM_025692, NM_174874, NM_001166062, NM_001039644, NM_027994, NM_024207, NM_026346, NM_025287, NM_019712, NM_001083110, NM_001081977, NM_011670, NM_134150, NM_009786, NM_178802, NM_020000, NM_025483, NM_176829, NM_028791, NM_172300, NM_011971, NM_028769, NM_024277, NM_028835, NM_011186
GOTERM_BP_FAT	GO:0000226~microtubule cytoskeleton organization	10	1.49701	0.0109209	2.73246	17.0839	NM_001039934, NM_011239, NM_027192, NM_009133, NM_134024, NM_145462, NM_178686, NM_001162870, NM_008634, NM_153387
GOTERM_BP_FAT	GO:0044257~cellular protein catabolic process	29	4.34132	0.011032	1.63795	17.2425	NM_175127, NM_133857, NM_172281, NM_029682, NM_025692, NM_174874, NM_001166062, NM_001039644, NM_027994, NM_024207, NM_026346, NM_025287, NM_019712, NM_001083110, NM_001081977, NM_011670, NM_134150, NM_009786, NM_178802, NM_020000, NM_025483, NM_176829, NM_028791, NM_172300, NM_011971, NM_028769, NM_024277, NM_028835, NM_011186
GOTERM_BP_FAT	GO:0007010~cytoskeleton organization	20	2.99401	0.0116496	1.86076	18.1198	NM_001039934, NM_021500, NM_027192, NM_009133, NM_133962, NM_008937, NM_178686, NM_011796, NM_145462, NM_001162870, NM_011738, NM_009609, NM_145629, NM_001037761, NM_011239, NM_134024, NM_019410, NM_009744, NM_008634, NM_153387
GOTERM_BP_FAT	GO:0008104~protein localization	37	5.53892	0.0155599	1.49034	23.4745	NM_016714, NM_174874, NM_007459, NM_146248, NM_019419, NM_019632, NM_024207, NM_183027, NM_007614, NM_001159328, NM_021538, NM_025842, NM_023126, NM_008999, NM_008002, NM_010655, NM_025828, NM_024478, NM_007460, NM_028870, NM_025783, NM_028011, NM_053272, NM_008995, NM_145760, NM_018818, NM_011738, NM_053204, NM_013896, NM_008740, NM_023565, NM_175543, NM_025292, NM_028835, NM_172596, NM_009744, …
GOTERM_BP_FAT	GO:0051493~regulation of cytoskeleton organization	9	1.34731	0.0162648	2.75731	24.4039	NM_001039934, NM_199465, NM_053214, NM_001037761, NM_011239, NM_009133, NM_008937, NM_198599, NM_008634
GOTERM_BP_FAT	GO:0030163~protein catabolic process	29	4.34132	0.0168932	1.58198	25.2235	NM_175127, NM_133857, NM_172281, NM_029682, NM_025692, NM_174874, NM_001166062, NM_001039644, NM_027994, NM_024207, NM_026346, NM_025287, NM_019712, NM_001083110, NM_001081977, NM_011670, NM_134150, NM_009786, NM_178802, NM_020000, NM_025483, NM_176829, NM_028791, NM_172300, NM_011971, NM_028769, NM_024277, NM_028835, NM_011186
GOTERM_BP_FAT	GO:0016044~membrane organization	17	2.54491	0.0181226	1.89565	26.803	NM_013703, NM_053272, NM_008995, NM_175007, NM_007459, NM_033398, NM_183027, NM_013896, NM_172126, NM_008704, NM_030137, NM_025292, NM_028835, NM_028724, NM_133816, NM_133715, NM_133752
GOTERM_BP_FAT	GO:0050795~regulation of behavior	4	0.598802	0.0199779	6.74008	29.127	NM_009129, NM_010439, NM_001081112, NM_008002
GOTERM_BP_FAT	GO:0006508~proteolysis	47	7.03593	0.0219875	1.37865	31.566	NM_172281, NM_133857, NM_175127, NM_013628, NM_029682, NM_025692, NM_021281, NM_001166062, NM_174874, NM_015733, NM_001029878, NM_007576, NM_027994, NM_001039644, NM_024207, NM_025899, NM_008823, NM_026346, NM_178738, NM_025287, NM_030127, NM_019712, NM_175224, NM_001083110, NM_001081977, NM_011670, NM_001014981, NM_134150, NM_053272, NM_009786, NM_008939, NM_178802, NM_020000, NM_011796, NM_0254…
GOTERM_BP_FAT	GO:0051726~regulation of cell cycle	14	2.09581	0.024745	1.98423	34.7844	NM_010439, NM_008937, NM_025372, NM_011738, NM_010828, NM_031165, NM_007669, NM_011239, NM_134024, NM_145540, NM_008989, NM_009188, NM_009685, NM_172405
GOTERM_BP_FAT	GO:0051270~regulation of cell motion	9	1.34731	0.0247483	2.55115	34.7881	NM_009215, NM_019454, NM_199465, NM_053214, NM_010439, NM_025846, NM_053244, NM_011349, NM_009744
GOTERM_BP_FAT	GO:0040012~regulation of locomotion	9	1.34731	0.0286072	2.48157	39.0531	NM_009215, NM_009129, NM_019454, NM_199465, NM_053214, NM_010439, NM_025846, NM_053244, NM_008002
GOTERM_BP_FAT	GO:0044265~cellular macromolecule catabolic process	30	4.49102	0.0294113	1.49411	39.9081	NM_175127, NM_133857, NM_172281, NM_029682, NM_025692, NM_174874, NM_001166062, NM_027994, NM_001039644, NM_024207, NM_026346, NM_025287, NM_019712, NM_001083110, NM_001081977, NM_011670, NM_134150, NM_009786, NM_178802, NM_020000, NM_025483, NM_176829, NM_028791, NM_024262, NM_172300, NM_011971, NM_028769, NM_024277, NM_028835, NM_011186
GOTERM_BP_FAT	GO:0033043~regulation of organelle organization	11	1.64671	0.0309888	2.16645	41.5528	NM_001039934, NM_199465, NM_053214, NM_001037761, NM_011239, NM_009133, NM_008937, NM_134024, NM_198599, NM_011738, NM_008634
GOTERM_BP_FAT	GO:0006605~protein targeting	10	1.49701	0.0315296	2.28048	42.1068	NM_023565, NM_174874, NM_025292, NM_008995, NM_146248, NM_008002, NM_019419, NM_010655, NM_013896, NM_024478
GOTERM_BP_FAT	GO:0031016~pancreas development	5	0.748503	0.0324219	4.0987	43.0101	NM_016889, NM_001164528, NM_008002, NM_010272, NM_007614
GOTERM_BP_FAT	GO:0050930~induction of positive chemotaxis	3	0.449102	0.0333509	10.1101	43.9365	NM_009129, NM_010439, NM_008002
GOTERM_BP_FAT	GO:0009628~response to abiotic stimulus	15	2.24551	0.0382507	1.81257	48.5922	NM_010479, NM_013560, NM_015733, NM_025372, NM_001039556, NM_028791, NM_025590, NM_022017, NM_007669, NM_008141, NM_145445, NM_145540, NM_144921, NM_009685, NM_172405
GOTERM_BP_FAT	GO:0022604~regulation of cell morphogenesis	8	1.1976	0.0406694	2.50147	50.7539	NM_013609, NM_028021, NM_027192, NM_133962, NM_030727, NM_133754, NM_011349, NM_011738
GOTERM_BP_FAT	GO:0050926~regulation of positive chemotaxis	3	0.449102	0.040796	9.09911	50.8647	NM_009129, NM_010439, NM_008002
GOTERM_BP_FAT	GO:0043154~negative regulation of caspase activity	3	0.449102	0.040796	9.09911	50.8647	NM_010479, NM_053272, NM_009805
GOTERM_BP_FAT	GO:0050927~positive regulation of positive chemotaxis	3	0.449102	0.040796	9.09911	50.8647	NM_009129, NM_010439, NM_008002
GOTERM_BP_FAT	GO:0010466~negative regulation of peptidase activity	3	0.449102	0.040796	9.09911	50.8647	NM_010479, NM_053272, NM_009805
GOTERM_BP_FAT	GO:0009057~macromolecule catabolic process	31	4.64072	0.041134	1.43768	51.1592	NM_175127, NM_133857, NM_172281, NM_029682, NM_025692, NM_174874, NM_001166062, NM_027994, NM_001039644, NM_024207, NM_026346, NM_025287, NM_019712, NM_001083110, NM_001081977, NM_011670, NM_134150, NM_053272, NM_009786, NM_178802, NM_020000, NM_025483, NM_176829, NM_028791, NM_024262, NM_172300, NM_011971, NM_028769, NM_024277, NM_028835, NM_011186
GOTERM_BP_FAT	GO:0007017~microtubule-based process	13	1.94611	0.0464565	1.86869	55.5839	NM_009450, NM_001039934, NM_027192, NM_009133, NM_178686, NM_145462, NM_001162870, NM_011239, NM_134024, NM_011670, NM_008634, NM_001025360, NM_153387
GOTERM_BP_FAT	GO:0009314~response to radiation	10	1.49701	0.0466188	2.121	55.7127	NM_007669, NM_008141, NM_015733, NM_025372, NM_001039556, NM_145540, NM_144921, NM_028791, NM_009685, NM_172405
GOTERM_BP_FAT	GO:0050921~positive regulation of chemotaxis	3	0.449102	0.0487972	8.27192	57.4078	NM_009129, NM_010439, NM_008002
SP_PIR_KEYWORDS	acetylation	131	19.6108	7.66947e-09	1.63572	1.05548e-05	NM_024499, NM_028021, NM_025716, NM_010476, NM_023764, NM_028475, NM_008672, NM_009033, NM_144886, NM_007669, NM_001037761, NM_028221, NM_016844, NM_010480, NM_011670, NM_133752, NM_021788, NM_009657, NM_009214, NM_009786, NM_009837, NM_029945, NM_010497, NM_001024468, NM_001077696, NM_013716, NM_029896, NM_026007, NM_028766, NM_016957, NM_011112, NM_146091, NM_008989, NM_022023, NM_133741, NM_00…
SP_PIR_KEYWORDS	phosphoprotein	282	42.2156	4.08062e-08	1.29721	5.61578e-05	NM_024499, NM_016762, NM_022332, NM_001145930, NM_024207, NM_028475, NM_011869, NM_008577, NM_001037761, NM_172743, NM_016844, NM_010288, NM_028870, NM_021788, NM_138948, NM_009450, NM_008067, NM_009214, NM_009315, NM_001114312, NM_029945, NM_011198, NM_052994, NM_011299, NM_001077696, NM_025483, NM_019643, NM_029896, NM_001168277, NM_001081417, NM_016957, NM_018794, NM_008846, NM_008989, NM_0098…
SP_PIR_KEYWORDS	cytoplasm	146	21.8563	1.12938e-05	1.39931	0.0155416	NM_010479, NM_025692, NM_001166062, NM_023764, NM_175007, NM_007669, NM_144886, NM_009277, NM_001037761, NM_026021, NM_183171, NM_133754, NM_016843, NM_010480, NM_001163262, NM_011670, NM_138948, NM_011497, NM_009786, NM_009837, NM_021500, NM_001024920, NM_010497, NM_001024468, NM_008995, NM_001077696, NM_145144, NM_013716, NM_177167, NM_053204, NM_028354, NM_016957, NM_144521, NM_030251, NM_1985…
SP_PIR_KEYWORDS	endoplasmic reticulum	41	6.13772	0.000656817	1.75556	0.900138	NM_001039089, NM_001004173, NM_010338, NM_022310, NM_010191, NM_025574, NM_001109906, NM_025858, NM_011962, NM_134020, NM_001039644, NM_153546, NM_001162870, NM_025448, NM_024207, NM_026638, NM_133660, NM_030692, NM_030262, NM_153508, NM_008144, NM_001122818, NM_010865, NM_134118, NM_053272, NM_145939, NM_153573, NM_029945, NM_011198, NM_025701, NM_148941, NM_028766, NM_001029982, NM_028769, NM_0…
SP_PIR_KEYWORDS	ribosomal protein	16	2.39521	0.00120569	2.62426	1.64657	NM_030116, NM_011299, XM_908296, NM_080456, NM_021338, NM_025434, NM_026517, NM_024277, NM_025595, NM_011287, NM_008503, NM_016844, NM_009082, NM_024174, NM_009097, NM_010655
SP_PIR_KEYWORDS	coated pit	6	0.898204	0.00330466	5.80618	4.45323	NM_145429, NM_013703, NM_007459, NM_183027, NM_133816, NM_028870
SP_PIR_KEYWORDS	magnesium	26	3.89222	0.00342143	1.87296	4.60717	NM_007414, NM_010191, NM_029688, NM_053261, NM_001031664, NM_021537, NM_144921, NM_007396, NM_027192, NM_010497, NM_029945, NM_009612, NM_177167, NM_001163487, NM_019737, NM_001128601, NM_173751, NM_134029, NM_176968, NM_008704, NM_008740, NM_026829, NM_023119, NM_021463, NM_177388, NM_133741, NM_175331
SP_PIR_KEYWORDS	ribonucleoprotein	18	2.69461	0.0108138	1.9645	13.8975	NM_030116, XM_908296, NM_080456, NM_146032, NM_021338, NM_025434, NM_009033, NM_009277, NM_021568, NM_025595, NM_026517, NM_024277, NM_011287, NM_008503, NM_016844, NM_009082, NM_024174, NM_010655
SP_PIR_KEYWORDS	hydrolase	69	10.3293	0.0109311	1.33542	14.0378	NM_007387, NM_013628, NM_015754, NM_174874, NM_001031664, NM_027187, NM_001162870, NM_183408, NM_030692, NM_133660, NM_025590, NM_029364, NM_026500, NM_144886, NM_053183, NM_016903, NM_173742, NM_011670, NM_134150, NM_029945, NM_010422, NM_001024922, NM_011796, NM_001077696, NM_025483, NM_013716, NM_177167, NM_001167949, NM_001081417, NM_028354, NM_172126, NM_008740, NM_146091, NM_001159551, NM_0…
SP_PIR_KEYWORDS	molecular chaperone	4	0.598802	0.0110971	8.29454	14.2361	NM_031165, NM_009837, NM_007636, NM_009840
SP_PIR_KEYWORDS	ubl conjugation	29	4.34132	0.0144047	1.60667	18.1008	NM_010338, NM_010439, NM_007614, NM_010050, NM_145429, NM_025285, NM_008577, NM_007669, NM_145629, NM_013502, NM_183171, NM_001083110, NM_019971, NM_025783, NM_011497, NM_025313, NM_011299, NM_001077696, NM_028791, NM_019454, NM_008704, NM_028769, NM_024277, NM_011112, NM_016882, NM_023871, NM_144833, NM_009082, NM_009840
SP_PIR_KEYWORDS	protein transport	26	3.89222	0.0166934	1.63732	20.6796	NM_016714, NM_174874, NM_007459, NM_019632, NM_024207, NM_183027, NM_145429, NM_001159328, NM_021538, NM_025842, NM_023126, NM_008999, NM_010655, NM_025828, NM_007460, NM_025783, NM_028011, NM_008995, NM_145760, NM_053204, NM_013896, NM_008740, NM_023565, NM_028835, NM_172596, NM_009938
SP_PIR_KEYWORDS	stress response	6	0.898204	0.0186076	3.87079	22.7785	NM_010479, NM_031165, NM_022310, NM_013560, NM_010480, NM_172391
SP_PIR_KEYWORDS	tpr repeat	11	1.64671	0.023896	2.26482	28.3123	NM_024499, NM_030188, NM_012031, NM_172526, NM_008995, NM_026278, NM_183096, NM_153600, NM_176829, NM_001025360, NM_009023
SP_PIR_KEYWORDS	nucleus	152	22.7545	0.0261925	1.1588	30.5989	NM_025692, NM_033270, NM_007920, NM_001145930, NM_033398, NM_001005342, NM_133957, NM_008672, NM_011869, NM_009033, NM_007669, NM_144886, NM_009277, NM_145540, NM_028221, NM_001163262, NM_021788, NM_009786, NM_021500, NM_009315, NM_011299, NM_001077696, NM_013716, NM_177167, NM_001168277, NM_009908, NM_029896, NM_001081417, NM_028766, NM_028354, NM_016957, NM_011859, NM_011112, NM_008989, NM_1337…
SP_PIR_KEYWORDS	atp-binding	58	8.68263	0.0288026	1.30831	33.1156	NM_010479, NM_028021, NM_025692, NM_025730, NM_001162870, NM_021537, NM_025648, NM_031165, NM_026500, NM_026551, NM_053183, NM_001145827, NM_010480, NM_007396, NM_011497, NM_009837, NM_011956, NM_027192, NM_001024922, NM_011299, NM_009612, NM_013716, NM_001167949, NM_001081417, NM_018794, NM_009609, NM_008740, NM_008846, NM_146243, NM_011112, NM_026829, NM_133741, NM_009840, NM_025676, NM_0010810…
SP_PIR_KEYWORDS	nucleotide-binding	71	10.6287	0.0301546	1.26376	34.3857	NM_010479, NM_028021, NM_025692, NM_025730, NM_001162870, NM_153116, NM_021537, NM_025648, NM_031165, NM_026500, NM_008141, NM_026551, NM_023126, NM_053183, NM_008999, NM_001145827, NM_010480, NM_133752, NM_007396, NM_009450, NM_011497, NM_009837, NM_011956, NM_027192, NM_001024922, NM_011299, NM_029519, NM_009612, NM_013716, NM_001167949, NM_001081417, NM_018794, NM_009609, NM_008740, NM_008846,…
SP_PIR_KEYWORDS	Chaperone	11	1.64671	0.0345878	2.12893	38.395	NM_010479, NM_024499, NM_031165, NM_009837, NM_019537, NM_007636, NM_010480, NM_009840, NM_013896, NM_172391, NM_024478
SP_PIR_KEYWORDS	Endocytosis	8	1.1976	0.0411281	2.49728	43.8968	NM_013703, NM_008704, NM_025292, NM_007459, NM_028724, NM_183027, NM_133816, NM_133715
SP_PIR_KEYWORDS	actin-binding	14	2.09581	0.0491393	1.79837	50.0147	NM_177710, NM_028021, NM_053214, NM_021500, NM_025895, NM_145144, NM_009228, NM_009416, NM_145629, NM_001037761, NM_199465, NM_146243, NM_019410, NM_021467
UP_SEQ_FEATURE	compositionally biased region:Asp/Glu-rich (acidic)	11	1.64671	0.00612046	2.78248	9.70869	NM_010828, NM_008672, NM_008972, NM_025900, NM_026988, NM_012050, NM_010439, NM_021442, NM_010880, NM_008252, NM_027959
UP_SEQ_FEATURE	repeat:HEAT 15	3	0.449102	0.0133219	15.7842	19.9969	NM_001034085, NM_016891, NM_027994
UP_SEQ_FEATURE	binding site:Substrate	19	2.84431	0.0175317	1.81758	25.4897	NM_008617, NM_010476, NM_025862, NM_009657, NM_009466, NM_133215, NM_028710, NM_053261, NM_010497, NM_033398, NM_001163487, NM_009908, NM_001128601, NM_028354, NM_010266, NM_134029, NM_175224, NM_026829, NM_023119, NM_028802
UP_SEQ_FEATURE	repeat:HEAT 14	3	0.449102	0.0265982	11.2745	36.139	NM_001034085, NM_016891, NM_027994
UP_SEQ_FEATURE	repeat:HEAT 13	3	0.449102	0.0345843	9.86515	44.3176	NM_001034085, NM_016891, NM_027994
UP_SEQ_FEATURE	repeat:TPR 4	8	1.1976	0.0359629	2.56654	45.6257	NM_030188, NM_012031, NM_172526, NM_008995, NM_183096, NM_153600, NM_001025360, NM_009023
UP_SEQ_FEATURE	metal ion-binding site:Magnesium; via carbonyl oxygen	4	0.598802	0.0383435	5.26141	47.8168	NM_134029, NM_176968, NM_001163487, NM_175331
UP_SEQ_FEATURE	repeat:HEAT 12	3	0.449102	0.0433658	8.76902	52.1699	NM_001034085, NM_016891, NM_027994
UP_SEQ_FEATURE	region of interest:Substrate binding	10	1.49701	0.0484932	2.10456	56.2605	NM_025862, NM_133215, NM_009466, NM_053261, NM_010497, NM_007895, NM_026829, NM_023119, NM_175331, NM_028802, NM_001128601
INTERPRO	IPR011990:Tetratricopeptide-like helical	15	2.24551	0.000483104	3.00558	0.765002	NM_001039089, NM_024499, NM_001029878, NM_008995, NM_001033136, NM_172526, NM_153600, NM_019632, NM_021538, NM_030188, NM_012031, NM_183096, NM_026278, NM_001025360, NM_009023
INTERPRO	IPR006140:D-isomer specific 2-hydroxyacid dehydrogenase, NAD-binding	3	0.449102	0.010303	18.0335	15.1756	NM_025692, NM_016966, NM_013502
INTERPRO	IPR011989:Armadillo-like helical	11	1.64671	0.0114742	2.54319	16.7569	NM_001034085, NM_023565, NM_016891, NM_007459, NM_027994, NM_025730, NM_024172, NM_001081241, NM_010655, NM_007614, NM_007460
INTERPRO	IPR013026:Tetratricopeptide region	10	1.49701	0.0137166	2.63648	19.7076	NM_024499, NM_030188, NM_012031, NM_172526, NM_008995, NM_026278, NM_183096, NM_153600, NM_001025360, NM_009023
INTERPRO	IPR018957:Zinc finger, C3HC4 RING-type	15	2.24551	0.0149985	2.05862	21.3502	NM_025863, NM_172281, NM_001029878, NM_178802, NM_011632, NM_030743, NM_029979, NM_053166, NM_028791, NM_001024952, NM_009277, NM_028769, NM_019712, NM_001083110, NM_009023
INTERPRO	IPR001841:Zinc finger, RING-type	17	2.54491	0.0300696	1.78654	38.4428	NM_025863, NM_172281, NM_178802, NM_001029878, NM_011632, NM_030743, NM_029979, NM_053166, NM_028791, NM_001024952, NM_009277, NM_028769, NM_019712, NM_001164594, NM_001083110, NM_001081977, NM_009023
INTERPRO	IPR019734:Tetratricopeptide repeat	9	1.34731	0.0331145	2.4152	41.4432	NM_024499, NM_030188, NM_012031, NM_172526, NM_008995, NM_026278, NM_183096, NM_001025360, NM_009023
INTERPRO	IPR001440:Tetratricopeptide TPR-1	8	1.1976	0.0387448	2.53102	46.6334	NM_024499, NM_030188, NM_012031, NM_172526, NM_008995, NM_183096, NM_001025360, NM_009023
INTERPRO	IPR002194:Chaperonin TCP-1, conserved site	3	0.449102	0.0415337	9.01675	49.0416	NM_009837, NM_007636, NM_009840
INTERPRO	IPR006680:Amidohydrolase 1	3	0.449102	0.0415337	9.01675	49.0416	NM_010266, NM_007765, NM_009955
INTERPRO	IPR017998:Chaperone, tailless complex polypeptide 1	3	0.449102	0.0415337	9.01675	49.0416	NM_009837, NM_007636, NM_009840
INTERPRO	IPR017907:Zinc finger, RING-type, conserved site	15	2.24551	0.0450426	1.77495	51.9269	NM_025863, NM_172281, NM_178802, NM_001029878, NM_011632, NM_030743, NM_029979, NM_053166, NM_028791, NM_001024952, NM_009277, NM_028769, NM_001164594, NM_001081977, NM_009023
INTERPRO	IPR013126:Heat shock protein 70	3	0.449102	0.0496683	8.19705	55.4971	NM_010479, NM_031165, NM_022310
INTERPRO	IPR001023:Heat shock protein Hsp70	3	0.449102	0.0496683	8.19705	55.4971	NM_010479, NM_031165, NM_022310
SMART	SM00184:RING	17	2.54491	0.0104281	2.01019	12.1857	NM_025863, NM_172281, NM_178802, NM_001029878, NM_011632, NM_030743, NM_029979, NM_053166, NM_028791, NM_001024952, NM_009277, NM_028769, NM_019712, NM_001164594, NM_001083110, NM_001081977, NM_009023
SMART	SM00028:TPR	9	1.34731	0.017403	2.71756	19.5574	NM_024499, NM_030188, NM_012031, NM_172526, NM_008995, NM_026278, NM_183096, NM_001025360, NM_009023
PIR_SUPERFAMILY	PIRSF002581:chaperone HSP70	3	0.449102	0.0321476	10.2383	35.9903	NM_010479, NM_031165, NM_022310
PIR_SUPERFAMILY	PIRSF002584:molecular chaperone t-complex-type	3	0.449102	0.0403516	9.10067	43.0138	NM_009837, NM_007636, NM_009840
KEGG_PATHWAY	mmu03010:Ribosome	9	1.34731	0.00738784	3.13647	8.44598	NM_026517, NM_024277, NM_011287, NM_008503, XM_908296, NM_016844, NM_009082, NM_021338, NM_010655
KEGG_PATHWAY	mmu04142:Lysosome	10	1.49701	0.0137536	2.6064	15.1938	NM_007387, NM_029364, NM_018794, NM_172773, NM_021281, NM_028710, NM_010422, NM_183027, NM_007460, NM_028870
KEGG_PATHWAY	mmu05215:Prostate cancer	8	1.1976	0.0248004	2.757	25.8324	NM_172728, NM_007669, NM_177320, NM_015733, NM_010480, NM_001003817, NM_007614, NM_019971
COG_ONTOLOGY	Posttranslational modification, protein turnover, chaperones	9	1.34731	0.0248022	2.45029	17.8447	NM_001099628, NM_028769, NM_030127, NM_001029878, NM_144891, NM_030743, NM_026007, NM_172391, NM_009023
BIOCARTA	m_ranMSpathway:Role of Ran in mitotic spindle regulation	3	0.449102	0.0455921	8.30496	39.6088	NM_011497, NM_011239, NM_010655
BIOCARTA	m_setPathway:Granzyme A mediated Apoptosis Pathway	3	0.449102	0.0455921	8.30496	39.6088	NM_008704, NM_023871, NM_009672
